# Supplementary material for: Genomic tumor evolution dictates human medulloblastoma progression
Source: Neurooncol Adv. 2024 Oct 5;6(1):vdae172. doi: 10.1093/noajnl/vdae172 (PMC11629688; doi:10.1093/noajnl/vdae172)
Supplement: vdae172_suppl_Supplementary_Table_S2 [file vdae172_suppl_supplementary_table_s2.xlsx]

## Sheet: Sheet1
SHH MB tumour markers (Hovestadt et al., 2019)	Wnt MB tumour markers (Hovestadt et al., 2019)	Group 3 MB tumour markers (Photoreceptor signature) (Smith et al., 2022)	Group 4 MB tumour markers (Unipolar brush cell signature) (Smith et al., 2022)
SERPINF1	CA4	PLCH2	DRAXIN
CXCR4	EMB	CLSTN1	LMX1A
MGP	SPRY2	CASZ1	ZNF695
PGF	MYC	FOXO6	TMEM178A
HNRNPA1P10	DKK1	ZFYVE9	NRXN1
ALDH1A3	GLT8D2	PRKACB	LRP1B
S100A11	H3F3A	SSX2IP	UPP2
ANKRD6	GCSH	KIAA1107	NEUROD1
DNAJB1	MFAP4	ABCA4	ZNF804A
BAIAP2L2	GEM	GNAT2	HECW2
BOC	CD320	SLC6A17	LRRN1
DDIT4	PDIA2	IGSF9	EOMES
NTRK3	DKK2	RXRG	STXBP5L
CCNG1	PLEKHF2	POU2F1	ZIC4
GAS5	AKR1B1	RALGPS2	ZIC1
FAM198B	LOC401397	ABL2	NLGN1
SNHG1	NTN5	PDC	KIAA1239
EIF3E	RASL11B	KDM5B	NDST4
NRIP2	CCNB1IP1	LEMD1	QRFPR
SNHG6	TATDN1	USH2A	TRPC3
FOS	TVP23B	SLC35F3	KIAA1109
CLNS1A	AHCY	CIB4	MAML3
CLEC18A	FABP5	C2orf71	GLRB
C6orf48	TMED3	EML4	GRIA2
MFAP4	UFC1	FAM161A	TLL1
ZFP36L1	ADSL	ANKRD53	GALNTL6
DCC	SRPRB	AC092675.3	PCDHA2
VIM	CCNG1	INHBB	PCDHGA2
LTA4H	LOC152217	UBXN4	PCDHGA5
RPL12	TMED9	EPC2	PCDHGA8
STMN2	SCG2	GALNT13	RNF130
ID2	TUBB3	BAZ2B	KHDRBS2
NNAT	SSTR2	MPP4	GRM1
STMN4	SYT4	KANSL1L	PPP1R14C
CHGB	NEUROD1	MREG	UNCX
TUBB2A	DBI	ARMC9	CHN2
GNG3	TPH1	FYCO1	VWC2
HMP19	MLLT11	GNAT1	CACNA2D1
FEZ1	ENO2	PCBP4	NPTX2
INA	TUBB2B	EOGT	LRRN3
SH3GL2	UNC119	ARL13B	CADPS2
KCNIP4	HIST2H2BE	ARL6	HTR5A
MEG3	LDLRAD3	CMSS1	AC008060.7
CKB	GNB3	IMPG2	EN2
NSG1	NEUROG1	XRN1	CNPY1
MAP1LC3B	AKAP6	SAMD7	FBXO25
ENO2	CA10	PDE6B	POLB
CRIP2	IGFBPL1	RAB28	ZNF250
RASSF4	HIST1H1C	PROM1	C9orf147
ARL6IP5	PTPRR	LCORL	BARHL1
KLC1	PCDH9	KIAA1211	DDX31
ASIC1	KIF5C	PTPN13	DIP2C
KIFAP3	DPYSL3	RAP1GDS1	GPR158
UCHL1	CADM3	LRIT3	MAPK8
CASP3	TAGLN3	MARCH1	ANK3
RAB6A	PTPRO	ANKRD33B	JMJD1C
BSCL2	CADPS	NIPBL	H2AFY2
CNTN2	SNAP25	EGFLAM	KIAA1549L
TAGLN3	STMN2	PIK3R1	DSCAML1
GNG2	AQP3	GPR98	KIRREL3
HMGB2	EDN3	NEUROG1	PTPRO
UBE2C	PPP1R1B	GRM6	EPS8
PCNA	ZFP36	MAK	WNT10B
CKS2	JUNB	PACSIN1	ATP2B1
CDK1	ATP1A2	TULP1	NUAK1
NUSAP1	APCDD1	USP49	RPH3A
MAD2L1	LAMP5	PRPH2	RFXAP
UBE2T	LRRC17	GLTSCR1L	ZIC5
PTTG1	CES1	EYS	ZIC2
CCNB2	LGALS3	IMPG1	PELI2
KPNA2	NR4A1	PRDM1	CCDC175
ANP32E	ABHD12B	TMEM244	RTN1
TUBA1B	WIF1	EPB41L2	TMEM63C
CKS1B	BTG2	AHI1	APBA2
BIRC5	KLF10	TULP4	FAM189A1
H2AFZ	WNT16	PARK2	GJD2
TUBB4B	DCXR	BBS9	MYEF2
DEK	ACSS2	RP11-89N17.1	MYO5A
TYMS	MT2A	ZNF736	PYGO1
CDC20	PMAIP1	TRIM74	GSG1L
LDHA	CYTL1	TECPR1	CBLN1
HMGN2	COL1A1	RASA4	ZNF821
TOP2A	CD9	KMT2E	RP11-830F9.6
CCNB1	PTN	OPN1SW	SOCS7
MLF1IP	CD44	C7orf33	MPP3
SNRPB	IFITM3	MSR1	SSTR2
RANBP1	CCBE1	RP1	ADCYAP1
DNAJC9	PCDH8	C8orf46	PTPRM
CKAP2	EGR3	RSPO2	CELF4
KRT14	CXCR7	KCNV2	DPY19L3
FOXS1	TYMS	LURAP1L	CHST8
CCNB1IP1	ZWINT	FRMPD1	SOGA1
SOSTDC1	KIAA0101	AUH	NNAT
CYR61	UBE2T	ZNF782	TIAM1
OSTC	CDK1	NTNG2	MID1
TGIF1	MAD2L1	CAMSAP1	CNKSR2
SDHD	RNASEH2A	LHX3	TRPC5
NDUFB5	PCNA	ZNF37A	DRAXIN
HES6	UBE2C	RBP3	LMX1A
TSPO	GINS2	ATOH7	LRRN1
PLTP	PTTG1	CDHR1	EOMES
GCSH	HMGB2	LRIT2	KHDRBS2
ZNRD1	CENPM	PDE6C	CACNA2D1
TMEM123	BIRC5	MPPED2	NPTX2
HIGD2A	TOP2A	C11orf49	BARHL1
ANAPC13	DNAJC9	ROM1	DDX31
MRPL50	CKS1B	FAM168A	ZIC5
FAP	CKS2	AP001024.2	GJD2
SCP2	PBK	CEP164	ADCYAP1
H3F3A	H2AFZ	ANO2	NNAT
SNHG5	CDCA4	GNB3	DPY19L3
GNG5	TK1	PDE6H
ZWINT	HIST1H4C	SLC6A15
KIAA0101	MLF1IP	CRADD
HIST1H4C	NUSAP1	CCDC60
CENPM	ASF1B	MSI1
RRM2	CCNB2	NCOR2
GMNN	PRC1	AMER2
MELK	CCNA2	AL136218.1
RAD51AP1	CDCA5	RCBTB1
RNASEH2A	CDK1	RPGRIP1
KIF22	TYMS	NRL
SMC4	UBE2C	TRIM9
CENPH	ZWINT	TMX1
TMEM106C	NUSAP1	OTX2
FANCI	TOP2A	SIX6
RRM1	PBK	PPP2R5E
MLLT11	UBE2T	TTC8
SSTR2	KIAA0101	EML1
TRIM9	MAD2L1	SLC12A6
IMPDH1	HMGB2	SERINC4
GAP43	BIRC5	CORO2B
CNTN1	PCNA	CELF6
ATP6V1G2	MLF1IP	LOXL1
MIAT	PTTG1	CHRNB4
TMEFF2	CKS1B	DET1
MFAP2	MELK	TARSL2
SCG5	AURKB	ADCY9
RTN1	CDC20	GSE1
DPP6	CKS2	FBXO31
SYT4	HIST1H4C	AIPL1
NELL2	CENPK	DLG4
ANK3	CDKN3	ATP1B2
ACOT7	RNASEH2A	GUCY2D
NEUROD1	RRM2	RCVRN
C11orf87	PRC1	RHBDL3
C21orf59	NMU	CRHR1
NHLH1	TPX2	GNGT2
ALDOC	NUF2	AANAT
DYNLT1	ASF1B	MIB1
MEST	CASP3	NOL4
DDAH2	STMN4	SMAD2
OCIAD2	KIAA1107	RAX
FAM96B	LINC00599	RAX2
RELN	MLLT11	KDM4B
UBE2L6	SSTR2	CTD-3105H18.18
CNR1	SYT4	ZNF30
NGRN	RTN1	HKR1
NDUFB8	SCG2	ZNF573
TMSB10	TAGLN3	LRFN1
PGM1	SLITRK6	CRX
SNHG8	EPHB6	NINL
CLDN1	MAP1LC3A	NDRG3
SEPP1	GNB3	C21orf49
JUNB	ENO2	ITSN1
EGR2	TUBB3	LARGE
ARC	DBI	MTMR8
TMEM98	GPC6	PIN4
EIF3M	KIF5C	CASZ1
MMP11	PKIA	SSX2IP
EIF3F	DUSP26	IGSF9
IMPDH2	IMPG2	SLC35F3
C19orf48	NEUROD1	INHBB
TPPP3	MAP1B	UBXN4
CRYAB	PTPRO	MPP4
GFAP	PCDH9	PCBP4
FBL	TUBB2A	NEUROG1
RPL36AL	GNG3	TULP1
ESD	EBF1	EYS
GPR78	ATP1A3	AHI1
CPZ	CA4	RSPO2
NUF2	NPS	FRMPD1
FBXO5	DDIT4L	CEP164
TMPO	SEC11C	CDHR1
TPX2	MTHFD2	ANO2
PBK	MYOT	GNB3
	MFAP4	CRADD
	TMEM51	CCDC60
	NME1	AMER2
	HRSP12	RPGRIP1
	PGM5-AS1	TMX1
	GLT8D2	OTX2
	SLC26A7	EML1
	UNC119	GSE1
	TMEM147	RHBDL3
	BMP4	CRX
	SNHG5
	SNHG8
	PCSK9
	C6orf48
	LOC401397
	DNAJC10
	AMBRA1
	PLEKHF2
	H3F3A
	NOP16
	SNHG15
	GTF3A
	RUVBL1
	COA4
	CD9
	ZFP36
	TMEM233
	IFITM3
	TNFRSF11B
	ATP1A2
	JUNB
	RBP1
	FRZB
	PPP1R1B
	COL1A1
	ADAMTS1
	DCXR
	CES1
	S100A10
	SOCS3
	PTEN
	LGALS1
	ENPP2
	CALCRL
	EFNA5
	RAMP3
	EDN3
	FAP
	TMEM176B
	LRRC17
	SPARC
	SLC20A2
	RASL11B
	SLC7A8
	MYOC
	OTOR
	NEUROG1
	KCNIP1
	SCG5
	SPON2
	MFAP2
	CTSK
	KRT17
	RGS17
	CDHR1
	CA10
	OCIAD2
	NRN1
	TMEM176B
	ABHD14A
	MIR4461
	KCNA5
	SNHG8
	IGF1
	GFPT2
	RAMP3
	SYT4
	SOCS2
	H3F3A
	PCDH9
	SOSTDC1
	LRRN3
	SELENBP1
	HNRNPA1P10
	KIAA0101
	TYMS
	PCNA
	ASF1B
	HIST1H4C
	RRM2
	RNASEH2A
	GINS2
	ZWINT
	HIST1H1E
	UBE2T
	UHRF1
	GMNN
	MLF1IP
	TK1
	DNAJC9
	HIST1H3I
	DHFR
	MCM3
	DUT
	CDCA5
	LIG1
	RAD51AP1
	HIST1H1C
	CENPH
	HIST1H1D
	CENPK
	FANCI
	RANBP1
	ACAT2
	UBE2C
	CCNB1
	TOP2A
	CCNB2
	CDC20
	NUSAP1
	PTTG1
	CDK1
	CDKN3
	TROAP
	PLK1
	NMU
	NUF2
	KPNA2
	TPX2
	CENPF
	CDCA3
	FAM64A
	MAD2L1
	BIRC5
	FAM83D
	KIF2C
	CKS2
	PBK
	PRC1
	CDCA8
	KIF23
	HMGB2
	KNSTRN
	NEK2
	PPP1R1B
	LAMP5
	ESM1
	S100B
	ATP1A2
	ITM2C
	MT3
	PTGDS
	LGALS3
	COL13A1
	CD9
	MEG3
	SEPT4
	ATP1B1
	S100A10
	PNMT
	DKK2
	CST3
	CAPS
	TMEM233
	ZFP36
	PPP2R2B
	PLTP
	TMEM59L
	SEPP1
	LRP4
	QPCT
	WNT16
	CPNE6
	MGP
	MFAP4
	NME2
	CRABP2
	RASL11B
	LTC4S
	SLC1A3
	GALNT15
	HNRNPA1P10
	CLDN11
	TNC
	APCDD1
	AMHR2
	C1orf61
	PSAT1
	OSTC
	STC1
	GLT8D2
	COL16A1
	PLXDC1
	PCSK9
	GSN
	BMP4
	P4HA1
	ZDHHC22
	TMEM206
	WLS
	GAS5
	SELENBP1
	PRMT8
	COL1A2
	LINC00599
	CASP3
	MEG3
	STMN4
	MIAT
	TMEM233
	DGKB
	KIAA1107
	GNG3
	SCG2
	TAGLN2
	CAMK4
	CADPS
	SCHIP1
	UBL3
	TMEM59L
	ZNF83
	KIF5A
	LOC100190986
	KIAA1598
	PIK3R1
	ST6GALNAC5
	THSD7A
	TRIM9
	CLK1
	ZNF254
	CGRRF1
	ANKRD36
	TMEM176B
	GNG2
	TYMS
	UBE2C
	ZWINT
	KIAA0101
	CENPM
	CDKN3
	MLF1IP
	UBE2T
	CDK1
	BIRC5
	GINS2
	NUSAP1
	MAD2L1
	PTTG1
	C19orf48
	OIP5
	PCNA
	UHRF1
	TK1
	HMGB2
	CCNB2
	GGCT
	MCM5
	CENPH
	RNASEH2A
	CDC20
	CCNB1
	CKS1B
	DTYMK
	PBK
	GNG3
	DCTN3
	H3F3A
	TUBB2A
	MGP
	CXCR4
	CASP3
	STMN4
	CPNE6
	CMSS1
	BSCL2
	CCDC23
	DUSP26
	CRIP2
	PRPH
	STMN2
	LGALS1
	GAP43
	TUBB3
	PCK2
	NTRK1
	LRRN3
	ACOT7
	NDUFA12
	DDIT4
	C10orf35
	NHLH1
	GNB3
	NRN1
	ATP6V0D1
	PRNP
	DDIT4L
	DKK2
	ATP1A2
	FOS
	P4HA1
	WLS
	FRMD6
	TRIB2
	NRP1
	TNC
	RAMP3
	HIST2H2BE
	SELENBP1
	CD164
	ID3
	DNAJB9
	CXCR7
	SLC16A4
	CPLX3
	FAM179A
	SERPINE2
	EPHA3
	SLC1A3
	HK2
	FLRT3
	CNIH
	COA5
	NET1
	GLT8D2
	NEUROD1
	IGFBPL1
	GNG3
	STMN4
	ST6GALNAC5
	CASP3
	STMN2
	DUSP26
	TAGLN3
	TAGLN2
	LINC00599
	CKB
	MLLT11
	MGP
	EBF1
	SSTR2
	MAP1B
	OCIAD2
	GPR56
	SYT11
	SEZ6L
	TUBB3
	HN1
	ATP1A3
	TUBB2A
	STX12
	TUBA1A
	TP53INP2
	PKIA
	INSM1
	UBE2C
	KIAA0101
	TYMS
	UBE2T
	ZWINT
	PCNA
	CDK1
	HMGB2
	RRM2
	NUSAP1
	ASF1B
	PBK
	MLF1IP
	CDKN3
	HIST1H4C
	MAD2L1
	CKS1B
	UHRF1
	TOP2A
	TPX2
	NUF2
	GINS2
	RNASEH2A
	ORC6
	CENPM
	CDC20
	MTHFD2
	CDCA4
	CDCA7
	TK1
	ZFP36
	OSR2
	CPNE9
	ATF3
	LAMP5
	JUNB
	DUSP1
	FOSB
	PPP1R15A
	FOS
	CPNE6
	DNAJB1
	SOCS3
	SERTAD1
	TNFRSF11B
	NR4A1
	ATP1A2
	LOC284454
	RASL11B
	GNG11
	PDGFC
	HSPA1B
	SEPT4
	TGIF1
	LMNA
	DDIT3
	BHLHE40
	CCNL1
	TPM1
	ESM1
	MT1X
	S100A4
	S100A11
	MT2A
	IFITM3
	ATP5G1
	HIST2H2AA3
	HIST2H2AA4
	PTN
	MYEOV2
	MT1E
	PET100
	MRPL54
	NOP10
	VAMP5
	SNHG8
	S100A13
	PAM16
	C1orf61
	CLIC1
	IFI6
	APCDD1
	NDUFS7
	NPPA
	DNPH1
	ID3
	DCXR
	DPM3
	NR4A1
	MRPL20
	PGM5-AS1
	MFAP4
	FABP5
	FMOD
	GLT8D2
	MAP2K6
	DOK5
	COA3
	CDC123
	PARL
	AANAT
	DKK2
	SCP2
	RGR
	RUVBL1
	CD320
	H3F3A
	PLEKHB1
	THOC7
	NDUFA8
	ASS1
	PIGF
	ABHD14A
	AMHR2
	C1orf61
	EEF1E1
	SDHB
	NDUFAB1
	HEY1
	UFC1
	UBE2C
	CDK1
	NUSAP1
	UBE2T
	PBK
	BIRC5
	TOP2A
	PTTG1
	MAD2L1
	CDKN3
	ZWINT
	TYMS
	HMGB2
	TPX2
	MXD3
	CENPM
	CCNB2
	NMU
	KIAA0101
	CDCA3
	ASF1B
	TROAP
	CCNB1
	CKS2
	HIST1H4C
	KPNA2
	RNASEH2A
	PCNA
	DTYMK
	CKS1B
	SCG2
	TUBB3
	TUBB2B
	STMN4
	CASP3
	GNG3
	TMEM59L
	ENO2
	PCDH9
	GAP43
	LINC00599
	CADPS
	SNAP25
	MAP1B
	STMN2
	EBF1
	KIF5C
	ID1
	PTPRO
	NEUROD4
	OCIAD2
	TAGLN2
	ZNF385D
	BSCL2
	HIST1H2AC
	MAP1LC3A
	ZNF83
	MIAT
	CXADR
	DPYSL3
