# Supplementary material for: Genomic tumor evolution dictates human medulloblastoma progression
Source: Neurooncol Adv. 2024 Oct 5;6(1):vdae172. doi: 10.1093/noajnl/vdae172 (PMC11629688; doi:10.1093/noajnl/vdae172)
Supplement: vdae172_suppl_Supplementary_Table_S3 [file vdae172_suppl_supplementary_table_s3.xlsx]

## Sheet: Sheet1
	p_val	avg_log2FC	pct.1	pct.2	p_val_adj	cluster	gene
PCNT	0	3.99089	0.745	0.419	0	0	PCNT
ASMTL-AS1	0	2.51603	0.381	0.156	0	0	ASMTL-AS1
DNAJB13	0	0.87781	0.475	0.137	0	0	DNAJB13
LINC01709	3.93191e-298	1.94624	0.376	0.143	1.17957e-294	0	LINC01709
HSPH1	4.63509e-293	1.13117	0.564	0.282	1.39053e-289	0	HSPH1
RNF43	2.1604e-281	2.13401	0.461	0.214	6.48119e-278	0	RNF43
RAB26	2.23204e-277	1.11545	0.471	0.199	6.69611e-274	0	RAB26
VAC14-AS1	2.26898e-276	0.468593	0.32	0.118	6.80695e-273	0	VAC14-AS1
HSPB1	9.60148e-265	1.44677	0.337	0.171	2.88044e-261	0	HSPB1
MYO3B-AS1	1.18819e-262	0.300127	0.237	0.128	3.56457e-259	0	MYO3B-AS1
TMEM63A	9.88662e-258	0.420982	0.545	0.245	2.96599e-254	0	TMEM63A
BTNL9	7.25334e-253	0.842115	0.424	0.191	2.176e-249	0	BTNL9
DNAJB1	2.39996e-244	10.3487	0.394	0.216	7.19989e-241	0	DNAJB1
MEIOC	2.89018e-238	1.53125	0.19	0.096	8.67054e-235	0	MEIOC
AL034417.4	8.8067e-233	0.613191	0.383	0.176	2.64201e-229	0	AL034417.4
ANKRD37	9.62358e-232	0.356901	0.249	0.115	2.88707e-228	0	ANKRD37
BACH1-IT1	1.58644e-226	0.740541	0.219	0.097	4.75933e-223	0	BACH1-IT1
AL353804.1	9.09848e-225	0.618779	0.431	0.198	2.72954e-221	0	AL353804.1
ADORA2A	5.48389e-223	0.663169	0.374	0.153	1.64517e-219	0	ADORA2A
LATS2-AS1	2.58387e-219	0.572747	0.391	0.164	7.75161e-216	0	LATS2-AS1
WDR97	4.47634e-219	0.381286	0.37	0.128	1.3429e-215	0	WDR97
CD96	7.24238e-217	1.05227	0.143	0.128	2.17271e-213	0	CD96
CAVIN2	1.1266e-214	1.15359	0.372	0.178	3.37981e-211	0	CAVIN2
LINC02551	1.64523e-214	0.736374	0.327	0.206	4.9357e-211	0	LINC02551
COL4A1	1.35577e-213	0.318781	0.345	0.184	4.0673e-210	0	COL4A1
AF165147.1	2.85453e-213	0.731928	0.29	0.16	8.5636e-210	0	AF165147.1
CXorf21	8.17957e-213	1.47889	0.08	0.102	2.45387e-209	0	CXorf21
AQP3	5.70285e-203	1.20969	0.189	0.173	1.71086e-199	0	AQP3
HSPA1B	5.07344e-199	0.51853	0.336	0.207	1.52203e-195	0	HSPA1B
ITPK1-AS1	7.40246e-199	1.19053	0.324	0.119	2.22074e-195	0	ITPK1-AS1
RHOH	5.39884e-193	2.45614	0.062	0.102	1.61965e-189	0	RHOH
HSPA1A	9.28289e-192	2.53339	0.274	0.184	2.78487e-188	0	HSPA1A
CRTC1	8.59533e-191	2.72225	0.403	0.19	2.5786e-187	0	CRTC1
SLITRK4	6.75017e-190	0.599758	0.439	0.205	2.02505e-186	0	SLITRK4
PCDHB6	1.35018e-189	1.3221	0.246	0.099	4.05055e-186	0	PCDHB6
NID1	3.9454e-186	0.388253	0.373	0.197	1.18362e-182	0	NID1
AC243960.1	2.99704e-184	7.57546	0.121	0.111	8.99112e-181	0	AC243960.1
HEATR4	8.63324e-181	1.41208	0.156	0.103	2.58997e-177	0	HEATR4
HSP90AA1	4.01407e-179	9.89687	0.618	0.388	1.20422e-175	0	HSP90AA1
GCNA	2.39262e-178	1.1488	0.388	0.18	7.17786e-175	0	GCNA
ZFP36L2	4.95915e-177	0.896608	0.038	0.106	1.48774e-173	0	ZFP36L2
NR4A1	8.59111e-177	1.13859	0.112	0.066	2.57733e-173	0	NR4A1
CTSD	1.24698e-176	2.24903	0.059	0.103	3.74093e-173	0	CTSD
TNF	3.86046e-175	1.16936	0.043	0.105	1.15814e-171	0	TNF
OR2AT4	4.79171e-175	0.554956	0.375	0.129	1.43751e-171	0	OR2AT4
AL161729.1	3.19089e-170	0.475871	0.429	0.137	9.57268e-167	0	AL161729.1
ABCG2	2.90796e-169	2.72491	0.245	0.191	8.72388e-166	0	ABCG2
CR936218.1	1.99425e-168	0.447959	0.32	0.195	5.98276e-165	0	CR936218.1
CHORDC1	7.16401e-168	0.779637	0.542	0.313	2.1492e-164	0	CHORDC1
GABRG3	1.12227e-162	1.2749	0.245	0.118	3.36681e-159	0	GABRG3
ANKRD30B	1.86277e-162	0.469273	0.208	0.112	5.58831e-159	0	ANKRD30B
LRRC66	1.34497e-161	0.631656	0.301	0.156	4.03492e-158	0	LRRC66
GPR171	5.25057e-160	0.496804	0.359	0.197	1.57517e-156	0	GPR171
DND1	6.03583e-159	0.518234	0.367	0.222	1.81075e-155	0	DND1
TPPP3	3.37802e-157	2.03725	0.321	0.183	1.0134e-153	0	TPPP3
AL137779.1	1.9565e-156	1.38229	0.338	0.211	5.8695e-153	0	AL137779.1
TSC22D3	2.49854e-154	0.26645	0.034	0.114	7.49561e-151	0	TSC22D3
MNDA	1.59708e-152	0.671099	0.043	0.103	4.79125e-149	0	MNDA
AL355881.1	5.55128e-151	2.23306	0.064	0.125	1.66539e-147	0	AL355881.1
LINC02805	3.89081e-149	0.319168	0.19	0.092	1.16724e-145	0	LINC02805
GRHL1	9.59415e-148	0.854573	0.339	0.174	2.87825e-144	0	GRHL1
AJ239328.1	9.72464e-148	0.4233	0.379	0.199	2.91739e-144	0	AJ239328.1
IMPG2	1.23953e-145	0.722982	0.334	0.219	3.71858e-142	0	IMPG2
P2RY14	3.03061e-143	2.2263	0.129	0.151	9.09184e-140	0	P2RY14
GBP2	1.38603e-141	0.545712	0.714	0.537	4.15809e-138	0	GBP2
HLA-C	8.74589e-141	1.28878	0.041	0.103	2.62377e-137	0	HLA-C
AC253572.2	3.21214e-139	1.28689	0.1	0.103	9.63643e-136	0	AC253572.2
HYMAI	8.37896e-139	1.10547	0.398	0.199	2.51369e-135	0	HYMAI
UPB1	3.05436e-136	0.316711	0.21	0.091	9.16308e-133	0	UPB1
ZMAT4	8.08521e-135	0.487653	0.277	0.203	2.42556e-131	0	ZMAT4
JUN	3.18287e-130	0.822165	0.509	0.34	9.54862e-127	0	JUN
IFI16	2.30063e-129	1.0135	0.056	0.106	6.90188e-126	0	IFI16
EOMES	4.21596e-128	9.22261	0.667	0.491	1.26479e-124	0	EOMES
ROBO4	3.18771e-127	1.10138	0.137	0.093	9.56313e-124	0	ROBO4
PTPRE	9.6487e-127	0.693713	0.04	0.109	2.89461e-123	0	PTPRE
PLGLB2	1.16502e-126	0.423379	0.33	0.176	3.49506e-123	0	PLGLB2
NPPC	1.8354e-125	0.609099	0.244	0.166	5.50621e-122	0	NPPC
IL23A	1.00362e-120	11.7807	0.101	0.095	3.01085e-117	0	IL23A
AL022323.4	1.95654e-120	0.524631	0.356	0.182	5.86962e-117	0	AL022323.4
HDAC4	2.08959e-120	0.347055	0.358	0.175	6.26876e-117	0	HDAC4
KLRC3	5.45062e-119	1.77308	0.057	0.114	1.63519e-115	0	KLRC3
COL4A4	5.1671e-117	0.416242	0.253	0.092	1.55013e-113	0	COL4A4
RAB31	2.69991e-115	1.25869	0.642	0.473	8.09973e-112	0	RAB31
KCND1	9.73319e-115	0.741588	0.425	0.286	2.91996e-111	0	KCND1
GZMM	2.0534e-114	0.809835	0.085	0.102	6.16021e-111	0	GZMM
UBE2R2-AS1	1.01839e-113	0.938974	0.272	0.089	3.05518e-110	0	UBE2R2-AS1
PTPN22	1.62058e-112	0.647378	0.053	0.126	4.86175e-109	0	PTPN22
EAF1-AS1	3.37617e-109	0.419671	0.279	0.137	1.01285e-105	0	EAF1-AS1
AC103876.1	3.6279e-108	1.26938	0.157	0.111	1.08837e-104	0	AC103876.1
SPARC	5.14701e-108	1.32788	0.277	0.194	1.5441e-104	0	SPARC
DNAJA4	1.43927e-107	1.06536	0.143	0.082	4.31782e-104	0	DNAJA4
CRTAM	7.64271e-107	0.87968	0.218	0.203	2.29281e-103	0	CRTAM
FILIP1L	2.18313e-106	0.365915	0.237	0.183	6.54938e-103	0	FILIP1L
AC104472.5	1.48442e-105	0.380552	0.291	0.187	4.45327e-102	0	AC104472.5
AL049828.1	6.15654e-105	0.425365	0.279	0.14	1.84696e-101	0	AL049828.1
TRG-AS1	5.80111e-103	1.67618	0.035	0.106	1.74033e-99	0	TRG-AS1
SLC2A6	7.50745e-103	1.04829	0.264	0.142	2.25223e-99	0	SLC2A6
CAPS	4.56259e-102	0.86355	0.308	0.231	1.36878e-98	0	CAPS
TNFSF10	2.01781e-101	4.30228	0.517	0.411	6.05343e-98	0	TNFSF10
AL355816.2	1.19615e-100	1.69518	0.12	0.059	3.58845e-97	0	AL355816.2
AL008721.2	1.53599e-97	0.584033	0.258	0.139	4.60796e-94	0	AL008721.2
AL162386.2	1.37079e-96	0.2717	0.384	0.222	4.11237e-93	0	AL162386.2
IGFBP7	5.15841e-95	0.752635	0.244	0.189	1.54752e-91	0	IGFBP7
AL590064.1	8.57813e-95	0.739381	0.227	0.135	2.57344e-91	0	AL590064.1
AL627316.1	1.91657e-94	0.380356	0.143	0.115	5.7497e-91	0	AL627316.1
STAT4	4.99925e-93	1.07673	0.175	0.095	1.49977e-89	0	STAT4
MIR17HG	3.41488e-92	0.902787	0.353	0.184	1.02446e-88	0	MIR17HG
S100A13	1.25591e-91	0.853902	0.303	0.198	3.76772e-88	0	S100A13
AC104389.5	1.77579e-90	0.47445	0.331	0.162	5.32738e-87	0	AC104389.5
TRDC	1.81964e-90	1.82792	0.112	0.116	5.45892e-87	0	TRDC
GTF2IRD2B	6.55447e-89	2.56184	0.361	0.185	1.96634e-85	0	GTF2IRD2B
AL354836.1	1.69687e-88	0.7378	0.226	0.105	5.09061e-85	0	AL354836.1
FREM1	3.66191e-88	2.3347	0.251	0.16	1.09857e-84	0	FREM1
CCND1	4.47697e-88	2.66691	0.223	0.173	1.34309e-84	0	CCND1
TCHH	5.58808e-88	1.75831	0.125	0.139	1.67642e-84	0	TCHH
COL25A1	2.38382e-87	0.968783	0.341	0.224	7.15146e-84	0	COL25A1
TMEM266	5.87932e-87	0.466165	0.244	0.159	1.7638e-83	0	TMEM266
ACTA2	6.25016e-87	0.879566	0.167	0.15	1.87505e-83	0	ACTA2
CTTNBP2	7.88951e-87	3.14805	0.329	0.209	2.36685e-83	0	CTTNBP2
AL136115.2	6.86062e-86	1.75721	0.157	0.043	2.05819e-82	0	AL136115.2
NEUROD2	4.09679e-84	1.51181	0.22	0.174	1.22904e-80	0	NEUROD2
IFIT1	6.31507e-84	1.69727	0.197	0.179	1.89452e-80	0	IFIT1
IL21R	1.51993e-80	1.75873	0.055	0.124	4.55979e-77	0	IL21R
COL6A3	7.96309e-80	0.273089	0.22	0.163	2.38893e-76	0	COL6A3
MTCL1	8.69416e-79	4.29668	0.429	0.278	2.60825e-75	0	MTCL1
HAND2-AS1	1.13708e-76	1.03517	0.316	0.214	3.41123e-73	0	HAND2-AS1
C11orf96	1.97423e-75	0.317653	0.278	0.215	5.92269e-72	0	C11orf96
POLH-AS1	3.30938e-75	0.416319	0.112	0.143	9.92815e-72	0	POLH-AS1
AL132989.1	1.43849e-74	0.627432	0.147	0.1	4.31548e-71	0	AL132989.1
EFR3B	1.04999e-73	1.84512	0.321	0.213	3.14997e-70	0	EFR3B
FRZB	1.24963e-73	1.0152	0.282	0.196	3.74888e-70	0	FRZB
AL627308.3	1.32369e-73	0.263086	0.246	0.123	3.97106e-70	0	AL627308.3
AL136987.1	2.21354e-73	10.9879	0.682	0.551	6.64061e-70	0	AL136987.1
AC246817.1	4.31394e-73	1.48052	0.328	0.2	1.29418e-69	0	AC246817.1
MEIS1-AS2	2.03847e-72	1.81601	0.395	0.285	6.11542e-69	0	MEIS1-AS2
RGS11	2.12321e-72	2.66004	0.402	0.295	6.36963e-69	0	RGS11
TMEM144	9.41759e-72	2.08692	0.241	0.17	2.82528e-68	0	TMEM144
GBP4	6.31886e-71	2.05653	0.391	0.305	1.89566e-67	0	GBP4
SYNM	7.60767e-71	0.407587	0.308	0.193	2.2823e-67	0	SYNM
AL049840.4	1.40785e-70	0.414683	0.213	0.119	4.22355e-67	0	AL049840.4
AC109460.2	1.76525e-70	2.44524	0.229	0.15	5.29574e-67	0	AC109460.2
MYL9	5.01116e-70	0.966443	0.293	0.274	1.50335e-66	0	MYL9
JPH1	6.30505e-70	0.696097	0.197	0.128	1.89152e-66	0	JPH1
MOG	8.06013e-70	1.18124	0.302	0.202	2.41804e-66	0	MOG
SNORC	9.92298e-69	2.70639	0.179	0.164	2.97689e-65	0	SNORC
TMEM191C	1.18939e-68	0.728089	0.148	0.146	3.56817e-65	0	TMEM191C
EFCAB5	1.4986e-67	0.749833	0.255	0.167	4.49581e-64	0	EFCAB5
CLCN2	8.0341e-67	0.33011	0.397	0.276	2.41023e-63	0	CLCN2
BHLHE41	2.29486e-66	2.13269	0.556	0.44	6.88459e-63	0	BHLHE41
HSPG2	5.64628e-66	0.591821	0.319	0.143	1.69389e-62	0	HSPG2
CHD3	1.0369e-64	0.744363	0.293	0.188	3.1107e-61	0	CHD3
SYCP3	6.79991e-64	0.361449	0.213	0.117	2.03997e-60	0	SYCP3
HSPE1	1.89655e-63	3.35994	0.396	0.367	5.68965e-60	0	HSPE1
TMIGD3	2.08386e-63	0.689206	0.664	0.543	6.25157e-60	0	TMIGD3
STK31	4.31635e-63	1.40387	0.321	0.19	1.2949e-59	0	STK31
LUCAT1	1.14029e-62	0.338538	0.127	0.087	3.42088e-59	0	LUCAT1
CCNL1	2.51262e-62	0.623154	0.517	0.385	7.53787e-59	0	CCNL1
SERPINE1	9.15999e-62	1.70233	0.149	0.168	2.748e-58	0	SERPINE1
SLC2A14	1.59258e-61	0.463141	0.178	0.118	4.77773e-58	0	SLC2A14
NEK5	3.1751e-61	0.299046	0.241	0.154	9.5253e-58	0	NEK5
EIF3C	4.54111e-61	0.260418	0.319	0.172	1.36233e-57	0	EIF3C
SOCS7	4.73057e-61	1.89624	0.281	0.195	1.41917e-57	0	SOCS7
CD93	6.09098e-61	5.62417	0.437	0.271	1.82729e-57	0	CD93
IL19	1.00657e-60	0.665471	0.161	0.143	3.01972e-57	0	IL19
ATXN1	1.19758e-60	0.936721	0.173	0.162	3.59274e-57	0	ATXN1
CXCL12	7.76982e-60	0.263363	0.555	0.468	2.33095e-56	0	CXCL12
MYO7B	1.35877e-59	0.923317	0.351	0.238	4.0763e-56	0	MYO7B
CLIP1	2.45476e-58	1.54993	0.223	0.188	7.36429e-55	0	CLIP1
VIPR2	5.2381e-58	0.534146	0.312	0.154	1.57143e-54	0	VIPR2
RASGEF1B	4.3984e-57	0.395424	0.068	0.108	1.31952e-53	0	RASGEF1B
AP000462.3	5.16555e-57	0.264047	0.297	0.219	1.54967e-53	0	AP000462.3
TTN	1.0621e-56	2.18083	0.301	0.193	3.18631e-53	0	TTN
ZFAND5	4.17707e-56	0.366666	0.172	0.143	1.25312e-52	0	ZFAND5
SCD	9.3218e-55	0.949886	0.225	0.19	2.79654e-51	0	SCD
SEL1L3	3.14681e-54	0.705179	0.244	0.203	9.44044e-51	0	SEL1L3
MUC20	3.44986e-54	0.536616	0.253	0.173	1.03496e-50	0	MUC20
HBB	1.00227e-53	0.339495	0.153	0.085	3.00682e-50	0	HBB
AC139795.2	2.23941e-53	0.403694	0.231	0.147	6.71824e-50	0	AC139795.2
AL133243.3	3.61811e-53	4.16389	0.222	0.118	1.08543e-49	0	AL133243.3
CDK15	6.81228e-53	1.22379	0.144	0.094	2.04368e-49	0	CDK15
FCGR1B	2.23825e-52	1.49076	0.679	0.57	6.71474e-49	0	FCGR1B
MTUS1	5.51576e-52	2.54642	0.265	0.203	1.65473e-48	0	MTUS1
UBAP1L	6.40202e-52	1.07564	0.301	0.207	1.92061e-48	0	UBAP1L
GOLGA7B	1.83084e-51	1.1535	0.195	0.13	5.49253e-48	0	GOLGA7B
DLC1	2.98512e-51	0.696133	0.24	0.216	8.95536e-48	0	DLC1
CCDC168	2.75897e-50	0.511571	0.26	0.131	8.27692e-47	0	CCDC168
GADD45G	3.52393e-50	1.70654	0.167	0.183	1.05718e-46	0	GADD45G
GOLGA6L9	1.00318e-49	0.870413	0.421	0.273	3.00955e-46	0	GOLGA6L9
PHACTR1	1.1892e-49	0.533674	0.117	0.089	3.56759e-46	0	PHACTR1
AC124312.2	1.25221e-49	0.324765	0.294	0.137	3.75664e-46	0	AC124312.2
IBA57	1.41592e-48	1.92286	0.272	0.183	4.24776e-45	0	IBA57
SULT1C2	2.01944e-47	0.755022	0.167	0.118	6.05832e-44	0	SULT1C2
PLCH2	3.55234e-47	0.870528	0.34	0.198	1.0657e-43	0	PLCH2
PLXNA3	7.20197e-47	6.05623	0.368	0.296	2.16059e-43	0	PLXNA3
AC108449.2	8.9738e-47	1.05913	0.224	0.238	2.69214e-43	0	AC108449.2
VWDE	2.62147e-46	0.727443	0.234	0.18	7.8644e-43	0	VWDE
CUBN	3.27142e-46	1.3264	0.215	0.127	9.81427e-43	0	CUBN
AP002490.1	7.53384e-46	0.425365	0.24	0.14	2.26015e-42	0	AP002490.1
OLFML3	8.48e-46	0.73762	0.52	0.401	2.544e-42	0	OLFML3
PDP2	5.60991e-45	1.79658	0.225	0.176	1.68297e-41	0	PDP2
SH3D21	7.54208e-45	0.434535	0.142	0.17	2.26262e-41	0	SH3D21
CSTB	1.67247e-44	1.04798	0.175	0.193	5.01742e-41	0	CSTB
RALGPS1	4.54402e-44	1.24392	0.25	0.154	1.36321e-40	0	RALGPS1
RHBDL1	7.51548e-44	0.482758	0.289	0.172	2.25464e-40	0	RHBDL1
GLRX	1.45231e-43	5.78384	0.355	0.248	4.35692e-40	0	GLRX
LAMA2	1.13921e-42	2.50815	0.31	0.19	3.41764e-39	0	LAMA2
P2RX7	1.36356e-42	0.56699	0.437	0.306	4.09069e-39	0	P2RX7
DUSP4	1.7735e-42	0.895569	0.128	0.118	5.32051e-39	0	DUSP4
SCN1B	4.09098e-42	2.40723	0.113	0.138	1.22729e-38	0	SCN1B
MPDZ	7.19583e-42	0.568365	0.305	0.258	2.15875e-38	0	MPDZ
CRB1	9.48472e-42	0.521804	0.301	0.227	2.84542e-38	0	CRB1
CARMIL3	1.03118e-41	1.81056	0.27	0.193	3.09354e-38	0	CARMIL3
SLC12A2	1.42249e-41	2.94314	0.2	0.134	4.26747e-38	0	SLC12A2
AP005432.1	2.02257e-41	0.879963	0.199	0.132	6.0677e-38	0	AP005432.1
ZBTB20-AS2	3.05656e-41	2.27575	0.342	0.237	9.16969e-38	0	ZBTB20-AS2
POU2F2	1.50621e-40	1.58767	0.201	0.173	4.51864e-37	0	POU2F2
RASIP1	9.12744e-40	0.558739	0.199	0.176	2.73823e-36	0	RASIP1
TPPP	2.58172e-39	2.90903	0.317	0.277	7.74515e-36	0	TPPP
TSPYL2	4.99809e-39	1.95144	0.245	0.16	1.49943e-35	0	TSPYL2
PIK3R1	6.85893e-39	4.38543	0.14	0.162	2.05768e-35	0	PIK3R1
TSIX	8.895e-39	4.1845	0.306	0.205	2.6685e-35	0	TSIX
LINC00954	1.00538e-37	0.695571	0.207	0.165	3.01614e-34	0	LINC00954
ATP7B	3.66205e-37	1.36109	0.217	0.16	1.09862e-33	0	ATP7B
VMP1	5.23648e-37	0.755337	0.101	0.096	1.57094e-33	0	VMP1
KANK3	8.03988e-37	0.444431	0.224	0.178	2.41197e-33	0	KANK3
AC233701.1	2.36528e-36	0.470654	0.294	0.149	7.09583e-33	0	AC233701.1
ANXA2R	2.86278e-36	4.37117	0.037	0.106	8.58833e-33	0	ANXA2R
AL445623.2	3.46175e-36	0.342405	0.251	0.177	1.03853e-32	0	AL445623.2
GRIN2C	4.14579e-36	0.85716	0.208	0.153	1.24374e-32	0	GRIN2C
CBR1	5.58074e-36	2.40843	0.148	0.153	1.67422e-32	0	CBR1
ASNS	5.74039e-36	3.81111	0.253	0.207	1.72212e-32	0	ASNS
MIR7-3HG	6.58903e-36	1.14762	0.227	0.152	1.97671e-32	0	MIR7-3HG
WASF3-AS1	1.93002e-35	0.849001	0.27	0.169	5.79005e-32	0	WASF3-AS1
SLC6A16	3.38296e-35	1.18834	0.342	0.239	1.01489e-31	0	SLC6A16
TDRD6	1.08977e-34	1.09991	0.232	0.137	3.26931e-31	0	TDRD6
PDE10A	1.13052e-34	3.55474	0.342	0.263	3.39156e-31	0	PDE10A
TBC1D9	1.57284e-34	7.27972	0.187	0.214	4.71853e-31	0	TBC1D9
AC245060.5	2.66768e-34	3.03791	0.232	0.149	8.00304e-31	0	AC245060.5
FN1	3.32089e-34	0.706691	0.267	0.173	9.96268e-31	0	FN1
HLA-A	3.68078e-34	2.0942	0.105	0.151	1.10423e-30	0	HLA-A
DNAH10	7.54981e-33	0.922025	0.103	0.134	2.26494e-29	0	DNAH10
NIPA1	1.36478e-32	1.84545	0.174	0.183	4.09434e-29	0	NIPA1
U73166.1	2.97017e-32	1.20619	0.251	0.158	8.91052e-29	0	U73166.1
TF	2.07293e-31	0.703009	0.303	0.247	6.2188e-28	0	TF
AC211433.1	3.00849e-31	0.823389	0.344	0.259	9.02546e-28	0	AC211433.1
SOX6	5.42725e-31	0.703096	0.186	0.161	1.62817e-27	0	SOX6
FLT1	5.70173e-31	1.73876	0.418	0.32	1.71052e-27	0	FLT1
CYP46A1	6.30223e-31	0.40838	0.323	0.244	1.89067e-27	0	CYP46A1
AL133492.1	6.62652e-31	4.29424	0.25	0.158	1.98796e-27	0	AL133492.1
MARCH1	1.38533e-30	1.55891	0.107	0.184	4.15599e-27	0	MARCH1
PODXL	1.39381e-30	0.798554	0.243	0.224	4.18142e-27	0	PODXL
RGS5	6.23468e-30	0.344494	0.147	0.138	1.8704e-26	0	RGS5
KCNH6	8.29691e-30	0.56006	0.314	0.167	2.48907e-26	0	KCNH6
CCDC180	1.84151e-29	1.57957	0.24	0.193	5.52453e-26	0	CCDC180
ADAM23	4.75534e-29	0.347675	0.323	0.253	1.4266e-25	0	ADAM23
CDH15	4.96273e-29	0.333914	0.244	0.111	1.48882e-25	0	CDH15
APLP1	5.02446e-29	1.58115	0.118	0.18	1.50734e-25	0	APLP1
CACNA1D	1.02525e-27	0.867473	0.162	0.167	3.07575e-24	0	CACNA1D
HES4	1.6193e-27	2.69711	0.089	0.123	4.8579e-24	0	HES4
CHD7	3.16399e-27	0.584215	0.54	0.438	9.49197e-24	0	CHD7
CD84	3.62569e-27	0.533776	0.527	0.465	1.08771e-23	0	CD84
UBC	7.5777e-27	4.93894	0.256	0.244	2.27331e-23	0	UBC
IL1R1	3.27525e-26	0.738923	0.388	0.324	9.82574e-23	0	IL1R1
ANKRD7	7.51659e-26	0.699676	0.153	0.124	2.25498e-22	0	ANKRD7
INPP4A	8.95913e-26	3.17786	0.162	0.143	2.68774e-22	0	INPP4A
GABRA2	1.55018e-25	1.3137	0.212	0.17	4.65054e-22	0	GABRA2
MSI2	2.72913e-25	4.96943	0.362	0.287	8.18738e-22	0	MSI2
IGFBP6	3.97866e-25	0.638209	0.254	0.266	1.1936e-21	0	IGFBP6
PCBP2-OT1	1.34928e-24	0.46501	0.241	0.148	4.04785e-21	0	PCBP2-OT1
MICALL1	2.39263e-24	0.314065	0.128	0.181	7.1779e-21	0	MICALL1
ATP8B1	2.6736e-24	0.796006	0.168	0.12	8.02079e-21	0	ATP8B1
CDON	3.25591e-24	0.879624	0.255	0.189	9.76774e-21	0	CDON
AP006623.1	6.25533e-24	1.31	0.206	0.164	1.8766e-20	0	AP006623.1
KCNE4	2.02694e-23	0.926558	0.214	0.16	6.08083e-20	0	KCNE4
BGN	2.3402e-23	0.932395	0.151	0.173	7.02059e-20	0	BGN
EGR2	6.9583e-23	6.10086	0.113	0.11	2.08749e-19	0	EGR2
SCN3A	7.95892e-23	0.953359	0.172	0.172	2.38768e-19	0	SCN3A
AC254562.2	1.19181e-22	0.525963	0.136	0.121	3.57543e-19	0	AC254562.2
PDGFRA	1.91844e-22	1.5227	0.147	0.105	5.75533e-19	0	PDGFRA
NAV2	2.73373e-22	0.657518	0.143	0.201	8.2012e-19	0	NAV2
KCNQ1OT1	7.88293e-22	2.93229	0.29	0.261	2.36488e-18	0	KCNQ1OT1
DRAIC	9.17691e-22	1.36824	0.209	0.16	2.75307e-18	0	DRAIC
FAM135B	2.19589e-21	0.618684	0.143	0.116	6.58767e-18	0	FAM135B
AL022238.2	3.37145e-21	0.398665	0.208	0.111	1.01143e-17	0	AL022238.2
KCNC2	7.75853e-21	0.415945	0.165	0.126	2.32756e-17	0	KCNC2
CARMN	1.70666e-20	1.26015	0.22	0.111	5.11998e-17	0	CARMN
AL050309.1	2.21937e-20	0.717239	0.29	0.218	6.6581e-17	0	AL050309.1
UGT8	4.42068e-19	3.69477	0.183	0.174	1.3262e-15	0	UGT8
BTBD8	4.92848e-19	0.638085	0.122	0.2	1.47854e-15	0	BTBD8
ADGRV1	2.00188e-18	1.93717	0.375	0.263	6.00564e-15	0	ADGRV1
TRPM3	2.55445e-18	0.396173	0.229	0.155	7.66334e-15	0	TRPM3
TMEM161B-AS1	6.47229e-18	2.39156	0.324	0.334	1.94169e-14	0	TMEM161B-AS1
POMT1	6.97971e-18	1.71386	0.244	0.245	2.09391e-14	0	POMT1
AL358781.1	2.01525e-17	0.722339	0.181	0.143	6.04575e-14	0	AL358781.1
ATP1B3-AS1	2.26339e-17	0.741121	0.182	0.108	6.79016e-14	0	ATP1B3-AS1
HMCN1	4.8947e-17	1.0047	0.203	0.121	1.46841e-13	0	HMCN1
NEU4	5.07124e-17	0.363301	0.247	0.251	1.52137e-13	0	NEU4
PCDHB4	6.3081e-17	1.24485	0.26	0.179	1.89243e-13	0	PCDHB4
LHFPL6	1.09608e-16	1.3755	0.162	0.205	3.28824e-13	0	LHFPL6
C6orf163	1.38331e-16	0.468317	0.304	0.22	4.14992e-13	0	C6orf163
DBI	1.54121e-16	7.36271	0.223	0.341	4.62364e-13	0	DBI
FTX	1.61561e-16	0.971905	0.391	0.351	4.84684e-13	0	FTX
SH3BP5-AS1	5.03273e-16	0.58513	0.192	0.251	1.50982e-12	0	SH3BP5-AS1
ZNF782	6.67409e-16	1.13433	0.195	0.15	2.00223e-12	0	ZNF782
MAST1	7.01719e-16	1.7132	0.232	0.229	2.10516e-12	0	MAST1
CELF4	2.09064e-15	0.631705	0.232	0.199	6.27192e-12	0	CELF4
SEC31B	3.11165e-15	0.563469	0.318	0.249	9.33494e-12	0	SEC31B
GREB1	5.06227e-15	1.13978	0.214	0.171	1.51868e-11	0	GREB1
AL031595.2	7.20337e-15	0.689527	0.11	0.119	2.16101e-11	0	AL031595.2
ARVCF	8.75551e-15	1.49085	0.261	0.268	2.62665e-11	0	ARVCF
PCSK7	1.10093e-14	3.77262	0.182	0.167	3.30278e-11	0	PCSK7
MCL1	3.9296e-14	0.923108	0.283	0.233	1.17888e-10	0	MCL1
PHLDA1	1.15155e-13	0.326156	0.106	0.154	3.45466e-10	0	PHLDA1
DDX11	1.20803e-13	2.10141	0.21	0.175	3.6241e-10	0	DDX11
KIF1A	1.47787e-13	1.47537	0.271	0.273	4.43362e-10	0	KIF1A
EML5	2.72226e-13	5.68438	0.244	0.203	8.16678e-10	0	EML5
AF131215.6	2.97073e-13	1.71526	0.432	0.34	8.91218e-10	0	AF131215.6
AC104035.1	5.24017e-13	0.423414	0.224	0.195	1.57205e-09	0	AC104035.1
MAPKBP1	8.96596e-13	1.34828	0.316	0.254	2.68979e-09	0	MAPKBP1
DGKQ	1.336e-12	2.24531	0.27	0.23	4.00801e-09	0	DGKQ
AL157392.3	2.17255e-12	1.48737	0.233	0.167	6.51764e-09	0	AL157392.3
WDFY3	2.39494e-12	3.3967	0.241	0.232	7.18482e-09	0	WDFY3
EME2	3.18862e-12	1.19692	0.165	0.16	9.56585e-09	0	EME2
KCNB2	7.5332e-12	3.40966	0.268	0.224	2.25996e-08	0	KCNB2
MAPK8IP3	7.61766e-12	2.19561	0.226	0.201	2.2853e-08	0	MAPK8IP3
GP1BB	7.72797e-12	1.93672	0.257	0.256	2.31839e-08	0	GP1BB
HS3ST1	8.75296e-12	0.737713	0.409	0.344	2.62589e-08	0	HS3ST1
GALNT17	4.44707e-11	0.361783	0.124	0.136	1.33412e-07	0	GALNT17
CAMK2B	7.47829e-11	1.52296	0.161	0.203	2.24349e-07	0	CAMK2B
SLIT2	8.58888e-11	0.74143	0.142	0.124	2.57666e-07	0	SLIT2
ABCB1	1.1181e-10	0.326189	0.177	0.124	3.35431e-07	0	ABCB1
NEK10	2.52804e-10	0.504753	0.15	0.135	7.58413e-07	0	NEK10
SYP	2.64165e-10	1.27401	0.212	0.229	7.92495e-07	0	SYP
PDGFRB	8.55832e-10	0.568181	0.283	0.136	2.5675e-06	0	PDGFRB
SND1-IT1	1.03776e-09	1.0431	0.182	0.181	3.11327e-06	0	SND1-IT1
GABRA1	1.22104e-09	0.274835	0.187	0.215	3.66313e-06	0	GABRA1
ENDOD1	1.59154e-09	0.726391	0.219	0.185	4.77461e-06	0	ENDOD1
C1RL-AS1	1.83679e-09	1.55241	0.145	0.13	5.51036e-06	0	C1RL-AS1
AC105402.3	1.84034e-09	1.1323	0.102	0.141	5.52102e-06	0	AC105402.3
PATJ	2.67328e-09	1.541	0.162	0.184	8.01984e-06	0	PATJ
S1PR3	5.66782e-09	0.65378	0.315	0.229	1.70035e-05	0	S1PR3
PLEKHA6	1.20834e-08	0.753364	0.265	0.199	3.62502e-05	0	PLEKHA6
KAT6B	2.82503e-08	0.639737	0.365	0.353	8.47509e-05	0	KAT6B
THBS3	3.10362e-08	3.0464	0.218	0.197	9.31087e-05	0	THBS3
CYYR1-AS1	3.22057e-08	0.477197	0.103	0.118	9.6617e-05	0	CYYR1-AS1
DLGAP1-AS3	3.40821e-08	0.33696	0.241	0.155	0.000102246	0	DLGAP1-AS3
SOX7	3.93237e-08	0.26346	0.184	0.136	0.000117971	0	SOX7
STK36	5.22607e-08	1.6589	0.232	0.165	0.000156782	0	STK36
MCF2L	7.68147e-08	1.1704	0.214	0.21	0.000230444	0	MCF2L
AL158206.1	1.37277e-07	2.08283	0.22	0.265	0.000411831	0	AL158206.1
GRIPAP1	1.48626e-07	8.17834	0.18	0.207	0.000445878	0	GRIPAP1
SPTAN1	1.65496e-07	0.966217	0.171	0.214	0.000496488	0	SPTAN1
PCDHA4	2.22015e-07	0.594002	0.215	0.226	0.000666045	0	PCDHA4
AL355472.3	2.29081e-07	0.896391	0.174	0.138	0.000687242	0	AL355472.3
NDST3	3.23201e-07	4.97118	0.353	0.255	0.000969604	0	NDST3
HELLS	3.37534e-07	1.21113	0.304	0.252	0.0010126	0	HELLS
VGF	3.71338e-07	4.00294	0.171	0.154	0.00111401	0	VGF
NOVA1	5.10821e-07	0.983917	0.29	0.294	0.00153246	0	NOVA1
POU6F1	5.45229e-07	0.27446	0.222	0.237	0.00163569	0	POU6F1
TAS2R4	5.68278e-07	0.479961	0.194	0.176	0.00170483	0	TAS2R4
GPR157	5.77895e-07	0.658547	0.148	0.187	0.00173369	0	GPR157
SMG1	1.13975e-06	2.1649	0.35	0.284	0.00341926	0	SMG1
FAM71F2	1.4231e-06	0.296911	0.183	0.103	0.0042693	0	FAM71F2
GOLGA8N	1.97675e-06	1.23767	0.212	0.131	0.00593026	0	GOLGA8N
PCDHGB6	3.48981e-06	0.343069	0.193	0.177	0.0104694	0	PCDHGB6
UNC13C	1.05265e-05	2.25943	0.299	0.286	0.0315795	0	UNC13C
HMGCS1	1.20077e-05	1.56283	0.215	0.198	0.0360231	0	HMGCS1
PGM2L1	1.8055e-05	0.860605	0.181	0.186	0.0541651	0	PGM2L1
COL6A2	2.73705e-05	1.10634	0.246	0.309	0.0821114	0	COL6A2
RSKR	2.83208e-05	1.91626	0.125	0.108	0.0849624	0	RSKR
ATP1A1	3.58255e-05	0.284127	0.196	0.198	0.107476	0	ATP1A1
SLC26A10	3.58863e-05	1.22329	0.245	0.182	0.107659	0	SLC26A10
BIN1	3.59343e-05	0.736025	0.137	0.169	0.107803	0	BIN1
DCDC1	4.29794e-05	0.75966	0.294	0.234	0.128938	0	DCDC1
AP000787.1	4.36287e-05	0.609652	0.177	0.131	0.130886	0	AP000787.1
ATP1A1-AS1	8.35169e-05	0.940854	0.148	0.158	0.250551	0	ATP1A1-AS1
AL139286.3	0.000102185	1.34487	0.213	0.141	0.306554	0	AL139286.3
SLC1A2	0.000108754	2.28226	0.191	0.234	0.326262	0	SLC1A2
PLGLB1	0.000138717	0.360623	0.171	0.213	0.416152	0	PLGLB1
LCMT1-AS2	0.000144114	0.613872	0.153	0.11	0.432342	0	LCMT1-AS2
COL18A1	0.000296197	0.410053	0.168	0.149	0.888591	0	COL18A1
MAST2	0.000319435	1.60466	0.165	0.222	0.958306	0	MAST2
EBF3	0.000324305	1.29032	0.227	0.287	0.972914	0	EBF3
MSMO1	0.000844337	7.93198	0.128	0.178	1	0	MSMO1
MAPK10	0.00101246	0.287629	0.341	0.311	1	0	MAPK10
PACSIN1	0.0020673	0.501598	0.135	0.133	1	0	PACSIN1
GNG11	0.00315773	1.32339	0.123	0.093	1	0	GNG11
SHTN1	0.00380395	2.4175	0.196	0.247	1	0	SHTN1
AL353709.1	0.00511969	1.1015	0.165	0.108	1	0	AL353709.1
CD46	0.00577319	1.34219	0.25	0.242	1	0	CD46
NKD1	0.00623028	0.87617	0.2	0.177	1	0	NKD1
SYT1	0.00723292	0.771769	0.424	0.385	1	0	SYT1
ABCG8	0.00996225	0.991909	0.179	0.152	1	0	ABCG8
FLT3	0	12.2166	0.879	0.492	0	1	FLT3
BX571846.1	0	9.27845	0.804	0.354	0	1	BX571846.1
C2CD5	0	8.39411	0.574	0.161	0	1	C2CD5
MON2	0	8.19774	0.484	0.155	0	1	MON2
SRGAP3	0	7.67796	0.787	0.16	0	1	SRGAP3
PTPRD	0	7.57054	0.516	0.203	0	1	PTPRD
NAV1	0	7.4293	0.589	0.139	0	1	NAV1
PSD2	0	7.38754	0.555	0.129	0	1	PSD2
SNHG14	0	7.23662	0.787	0.393	0	1	SNHG14
NRXN1	0	6.98473	0.782	0.283	0	1	NRXN1
TTLL7	0	6.51355	0.573	0.236	0	1	TTLL7
DOCK4	0	6.26562	0.475	0.1	0	1	DOCK4
NFIA	0	6.08975	0.855	0.432	0	1	NFIA
BTBD3	0	6.0713	0.606	0.208	0	1	BTBD3
CNTN2	0	5.82737	0.501	0.132	0	1	CNTN2
SEMA3A	0	5.80205	0.602	0.114	0	1	SEMA3A
FUT9	0	5.78294	0.602	0.221	0	1	FUT9
GRIK2	0	5.76391	0.706	0.194	0	1	GRIK2
ANK3	0	5.65406	0.857	0.188	0	1	ANK3
GRIA2	0	5.57571	0.907	0.395	0	1	GRIA2
NCAN	0	5.41606	0.642	0.168	0	1	NCAN
ADGRG1	0	5.37175	0.566	0.211	0	1	ADGRG1
ABLIM3	0	5.2646	0.466	0.121	0	1	ABLIM3
NRXN2	0	5.15615	0.6	0.14	0	1	NRXN2
MIAT	0	4.89303	0.792	0.173	0	1	MIAT
GPR137C	0	4.82204	0.519	0.143	0	1	GPR137C
KIAA1324L	0	4.69505	0.492	0.143	0	1	KIAA1324L
MEG3	0	4.52876	0.93	0.187	0	1	MEG3
GDPD3	0	4.50279	0.508	0.129	0	1	GDPD3
KCNQ3	0	4.49668	0.502	0.107	0	1	KCNQ3
XKR4	0	4.39423	0.636	0.135	0	1	XKR4
GOLGA8A	0	4.38897	0.632	0.168	0	1	GOLGA8A
SYT4	0	4.35971	0.717	0.161	0	1	SYT4
SAMD14	0	4.27256	0.595	0.109	0	1	SAMD14
ACAP3	0	4.22159	0.727	0.21	0	1	ACAP3
CELF3	0	4.17497	0.526	0.134	0	1	CELF3
L1CAM	0	4.08021	0.554	0.091	0	1	L1CAM
PLCL1	0	4.03329	0.645	0.159	0	1	PLCL1
FSIP2	0	3.98842	0.707	0.223	0	1	FSIP2
MFAP2	0	3.97262	0.721	0.119	0	1	MFAP2
ASIC1	0	3.86496	0.629	0.127	0	1	ASIC1
SGIP1	0	3.78269	0.502	0.105	0	1	SGIP1
YPEL4	0	3.68332	0.565	0.12	0	1	YPEL4
MIR663AHG	0	3.68023	0.537	0.168	0	1	MIR663AHG
RALYL	0	3.62553	0.798	0.257	0	1	RALYL
FHDC1	0	3.61658	0.62	0.107	0	1	FHDC1
NDST4	0	3.55771	0.513	0.098	0	1	NDST4
KIF1B	0	3.50189	0.703	0.325	0	1	KIF1B
ACHE	0	3.4943	0.605	0.102	0	1	ACHE
CADPS	0	3.46808	0.659	0.136	0	1	CADPS
AL049796.1	0	3.46789	0.458	0.127	0	1	AL049796.1
CHRD	0	3.46125	0.728	0.127	0	1	CHRD
WSB1	0	3.46085	0.656	0.337	0	1	WSB1
LRRC7	0	3.44922	0.67	0.171	0	1	LRRC7
FAM155A-IT1	0	3.44712	0.524	0.168	0	1	FAM155A-IT1
AP000894.2	0	3.38689	0.785	0.158	0	1	AP000894.2
SHISA6	0	3.35374	0.475	0.105	0	1	SHISA6
CNTNAP4	0	3.31155	0.553	0.115	0	1	CNTNAP4
COL12A1	0	3.27246	0.504	0.098	0	1	COL12A1
MEG8	0	3.23432	0.638	0.151	0	1	MEG8
CLSTN2	0	3.20866	0.716	0.133	0	1	CLSTN2
HECW2	0	3.19818	0.461	0.143	0	1	HECW2
SDK1	0	3.19458	0.549	0.177	0	1	SDK1
TRMT9B	0	3.16479	0.485	0.179	0	1	TRMT9B
ADAMTS4	0	3.15618	0.564	0.161	0	1	ADAMTS4
LAMA5	0	3.12262	0.579	0.151	0	1	LAMA5
ADCYAP1	0	3.11884	0.552	0.213	0	1	ADCYAP1
AVIL	0	3.09336	0.476	0.134	0	1	AVIL
SEC14L5	0	3.05531	0.42	0.139	0	1	SEC14L5
PSD3	0	3.04401	0.68	0.234	0	1	PSD3
CELF5	0	2.92312	0.559	0.136	0	1	CELF5
STXBP5L	0	2.90744	0.664	0.178	0	1	STXBP5L
GDPD5	0	2.89537	0.533	0.087	0	1	GDPD5
NAV3	0	2.89336	0.661	0.116	0	1	NAV3
CACNA2D1	0	2.8705	0.642	0.236	0	1	CACNA2D1
LYST	0	2.84753	0.548	0.13	0	1	LYST
ADAMTS5	0	2.79131	0.434	0.098	0	1	ADAMTS5
VAT1L	0	2.77486	0.419	0.118	0	1	VAT1L
AP005901.5	0	2.74515	0.613	0.205	0	1	AP005901.5
GPR1571	0	2.72667	0.348	0.132	0	1	GPR157
ADGRD2	0	2.72415	0.659	0.126	0	1	ADGRD2
PLPPR3	0	2.61155	0.592	0.141	0	1	PLPPR3
AL031658.1	0	2.59207	0.564	0.115	0	1	AL031658.1
SPOCK2	0	2.58248	0.566	0.105	0	1	SPOCK2
AF235103.3	0	2.56798	0.504	0.119	0	1	AF235103.3
SLC17A6	0	2.55482	0.689	0.134	0	1	SLC17A6
LFNG	0	2.526	0.481	0.134	0	1	LFNG
RTN4R	0	2.48412	0.511	0.15	0	1	RTN4R
C11orf87	0	2.47239	0.627	0.114	0	1	C11orf87
SFRP4	0	2.46827	0.575	0.117	0	1	SFRP4
SLC22A15	0	2.46812	0.615	0.096	0	1	SLC22A15
LRRN3	0	2.45931	0.527	0.136	0	1	LRRN3
CTSK	0	2.45323	0.376	0.155	0	1	CTSK
LINC00355	0	2.44141	0.5	0.112	0	1	LINC00355
GFRA2	0	2.41535	0.451	0.092	0	1	GFRA2
CLASP2	0	2.40836	0.582	0.265	0	1	CLASP2
TACC2	0	2.3997	0.595	0.127	0	1	TACC2
SLC14A2	0	2.38818	0.554	0.09	0	1	SLC14A2
RUFY2	0	2.34292	0.6	0.182	0	1	RUFY2
KCNN2	0	2.32046	0.444	0.118	0	1	KCNN2
CAMK4	0	2.26944	0.453	0.134	0	1	CAMK4
KCNIP4-IT1	0	2.25707	0.594	0.202	0	1	KCNIP4-IT1
ITGA7	0	2.23528	0.554	0.168	0	1	ITGA7
LINC02604	0	2.19961	0.627	0.235	0	1	LINC02604
PRKG2	0	2.19943	0.597	0.124	0	1	PRKG2
BICD1	0	2.19878	0.579	0.208	0	1	BICD1
ALDH1L1	0	2.19353	0.412	0.103	0	1	ALDH1L1
TMEM132E	0	2.19308	0.625	0.101	0	1	TMEM132E
XIST	0	2.15838	0.893	0.459	0	1	XIST
NRIP3	0	2.15221	0.289	0.079	0	1	NRIP3
GLS2	0	2.12166	0.609	0.159	0	1	GLS2
PLPPR4	0	2.11664	0.504	0.129	0	1	PLPPR4
AL121929.2	0	2.11226	0.278	0.061	0	1	AL121929.2
ROBO2	0	2.07964	0.487	0.164	0	1	ROBO2
TRIM66	0	1.98847	0.445	0.105	0	1	TRIM66
BEGAIN	0	1.97339	0.613	0.115	0	1	BEGAIN
KALRN	0	1.97296	0.771	0.196	0	1	KALRN
MAST21	0	1.97015	0.47	0.138	0	1	MAST2
EEF1A2	0	1.94017	0.633	0.194	0	1	EEF1A2
SOX8	0	1.92437	0.626	0.129	0	1	SOX8
NARF-IT1	0	1.88754	0.239	0.054	0	1	NARF-IT1
CACNA1E	0	1.88722	0.478	0.098	0	1	CACNA1E
ROBO3	0	1.88354	0.722	0.175	0	1	ROBO3
DISP3	0	1.86727	0.517	0.104	0	1	DISP3
KIF5C	0	1.84439	0.732	0.365	0	1	KIF5C
DNER	0	1.81647	0.453	0.131	0	1	DNER
MAMDC4	0	1.81553	0.464	0.142	0	1	MAMDC4
GRM2	0	1.80046	0.553	0.119	0	1	GRM2
THSD7A	0	1.7875	0.729	0.235	0	1	THSD7A
AFAP1-AS1	0	1.78635	0.389	0.079	0	1	AFAP1-AS1
MICALL2	0	1.78294	0.642	0.142	0	1	MICALL2
ANKRD34C-AS1	0	1.77409	0.549	0.137	0	1	ANKRD34C-AS1
TNC	0	1.77356	0.63	0.093	0	1	TNC
SYNGR3	0	1.72964	0.41	0.09	0	1	SYNGR3
BTBD81	0	1.7237	0.431	0.115	0	1	BTBD8
MAST11	0	1.71798	0.542	0.146	0	1	MAST1
PCDHGA2	0	1.70494	0.641	0.106	0	1	PCDHGA2
HGFAC	0	1.69624	0.5	0.135	0	1	HGFAC
PCDHA10	0	1.67384	0.501	0.143	0	1	PCDHA10
AL138756.1	0	1.66425	0.392	0.128	0	1	AL138756.1
ADGRA1	0	1.6406	0.497	0.139	0	1	ADGRA1
CYP21A2	0	1.6398	0.504	0.179	0	1	CYP21A2
STRC	0	1.63609	0.523	0.117	0	1	STRC
SYT6	0	1.62292	0.587	0.19	0	1	SYT6
OGFRP1	0	1.59815	0.141	0.075	0	1	OGFRP1
SMPD3	0	1.59796	0.532	0.113	0	1	SMPD3
AL356113.1	0	1.57443	0.359	0.111	0	1	AL356113.1
OR10H5	0	1.57103	0.299	0.137	0	1	OR10H5
TMEM191C1	0	1.56182	0.332	0.096	0	1	TMEM191C
TINCR	0	1.53303	0.215	0.081	0	1	TINCR
AL355073.2	0	1.49728	0.536	0.201	0	1	AL355073.2
SLC22A13	0	1.48863	0.388	0.137	0	1	SLC22A13
PAPPA	0	1.48553	0.177	0.074	0	1	PAPPA
NEUROD1	0	1.43487	0.629	0.188	0	1	NEUROD1
MFSD4A	0	1.42478	0.387	0.101	0	1	MFSD4A
TNXB	0	1.40433	0.393	0.142	0	1	TNXB
AL031731.1	0	1.39326	0.243	0.076	0	1	AL031731.1
AL035252.3	0	1.38859	0.547	0.118	0	1	AL035252.3
RRAD	0	1.3155	0.537	0.122	0	1	RRAD
GRIA4	0	1.3151	0.738	0.258	0	1	GRIA4
AC245427.2	0	1.31356	0.427	0.119	0	1	AC245427.2
NHLH2	0	1.30445	0.56	0.122	0	1	NHLH2
MARCH11	0	1.2678	0.462	0.086	0	1	MARCH1
TCAP	0	1.24962	0.466	0.15	0	1	TCAP
ST18	0	1.22755	0.673	0.198	0	1	ST18
ZSWIM8-AS1	0	1.20975	0.564	0.125	0	1	ZSWIM8-AS1
RASL10A	0	1.18553	0.485	0.104	0	1	RASL10A
PRPH	0	1.1571	0.506	0.128	0	1	PRPH
MGAT4C	0	1.15429	0.678	0.163	0	1	MGAT4C
GNRH1	0	1.12859	0.486	0.16	0	1	GNRH1
MICALL11	0	1.10935	0.391	0.109	0	1	MICALL1
ADCY1	0	1.10057	0.499	0.141	0	1	ADCY1
Z69720.1	0	1.01917	0.36	0.121	0	1	Z69720.1
RIMS3	0	0.994177	0.628	0.128	0	1	RIMS3
TMEM108-AS1	0	0.965158	0.42	0.163	0	1	TMEM108-AS1
ADAM19	0	0.936878	0.521	0.119	0	1	ADAM19
NIBAN3	0	0.925907	0.328	0.129	0	1	NIBAN3
GAS2	0	0.915441	0.506	0.14	0	1	GAS2
ARSD	0	0.897875	0.411	0.108	0	1	ARSD
AC111182.1	0	0.877437	0.407	0.119	0	1	AC111182.1
ARFGEF3	0	0.848603	0.571	0.143	0	1	ARFGEF3
KLHL35	0	0.832716	0.69	0.17	0	1	KLHL35
SLC4A5	0	0.814673	0.5	0.162	0	1	SLC4A5
SPON2	0	0.792425	0.646	0.12	0	1	SPON2
LRRC17	0	0.727413	0.293	0.131	0	1	LRRC17
TAS2R31	0	0.710098	0.483	0.179	0	1	TAS2R31
AC159540.2	0	0.685169	0.556	0.162	0	1	AC159540.2
MAP1LC3A	0	0.659753	0.63	0.181	0	1	MAP1LC3A
IMPG21	0	0.551308	0.466	0.186	0	1	IMPG2
AC109322.2	0	0.529067	0.493	0.166	0	1	AC109322.2
DLEU2	0	0.523942	0.47	0.156	0	1	DLEU2
SAMMSON	0	0.516148	0.339	0.125	0	1	SAMMSON
PCDHGA1	0	0.481113	0.52	0.132	0	1	PCDHGA1
ULK1	0	0.460916	0.524	0.179	0	1	ULK1
MCAM	0	0.347949	0.674	0.184	0	1	MCAM
GAL	0	0.31673	0.482	0.16	0	1	GAL
GREM1	0	0.31104	0.3	0.12	0	1	GREM1
AC118344.1	0	0.303301	0.49	0.101	0	1	AC118344.1
PITPNM3	0	0.272523	0.233	0.087	0	1	PITPNM3
AL160314.2	1.378e-307	1.98999	0.259	0.105	4.134e-304	1	AL160314.2
DISP2	1.1909e-306	6.19845	0.442	0.139	3.5727e-303	1	DISP2
GALNT12	5.18814e-306	2.45404	0.455	0.093	1.55644e-302	1	GALNT12
PLXDC2	6.59454e-305	4.79599	0.331	0.082	1.97836e-301	1	PLXDC2
PCDHGA6	1.38122e-304	2.58998	0.458	0.133	4.14367e-301	1	PCDHGA6
VN1R1	6.07805e-304	1.68471	0.451	0.178	1.82341e-300	1	VN1R1
AL133245.1	6.77377e-304	0.501932	0.31	0.147	2.03213e-300	1	AL133245.1
AC234775.4	3.07269e-303	1.61657	0.442	0.143	9.21806e-300	1	AC234775.4
ELAVL2	2.31986e-302	3.08481	0.53	0.229	6.95958e-299	1	ELAVL2
SCG2	1.6137e-301	1.57067	0.423	0.164	4.84109e-298	1	SCG2
SHF	5.41941e-301	2.6943	0.405	0.139	1.62582e-297	1	SHF
NPIPB5	1.66941e-300	2.60092	0.383	0.143	5.00824e-297	1	NPIPB5
BSCL2	3.28227e-300	2.36417	0.476	0.173	9.84682e-297	1	BSCL2
KIRREL1	1.34096e-297	6.74794	0.529	0.176	4.02287e-294	1	KIRREL1
RIT2	5.73955e-296	0.888055	0.565	0.273	1.72186e-292	1	RIT2
LZTS1	6.75151e-296	0.719012	0.382	0.11	2.02545e-292	1	LZTS1
CRYBG3	1.05577e-295	3.78359	0.81	0.384	3.16731e-292	1	CRYBG3
GRM5	3.032e-295	2.26021	0.327	0.164	9.09601e-292	1	GRM5
SAMD11	1.0355e-294	4.13431	0.36	0.142	3.10651e-291	1	SAMD11
AMY2B	1.27315e-294	1.84844	0.288	0.12	3.81946e-291	1	AMY2B
DYNC1H1	3.5989e-294	1.77082	0.627	0.374	1.07967e-290	1	DYNC1H1
AP003469.4	6.93457e-293	1.53557	0.478	0.163	2.08037e-289	1	AP003469.4
AL031985.3	8.99378e-293	0.571289	0.272	0.13	2.69813e-289	1	AL031985.3
GRM6	2.38076e-292	1.01198	0.333	0.102	7.14229e-289	1	GRM6
MGAT5B	7.23697e-291	0.336776	0.547	0.186	2.17109e-287	1	MGAT5B
ARHGAP23	1.06921e-290	2.59412	0.565	0.197	3.20763e-287	1	ARHGAP23
TMEM235	1.16051e-290	2.22235	0.46	0.117	3.48154e-287	1	TMEM235
LURAP1L	6.66917e-290	2.49762	0.431	0.11	2.00075e-286	1	LURAP1L
SPDYE5	3.83031e-289	1.86963	0.512	0.225	1.14909e-285	1	SPDYE5
RUNDC3A-AS1	3.85377e-288	0.894851	0.285	0.131	1.15613e-284	1	RUNDC3A-AS1
ABCC8	6.50881e-288	0.73185	0.479	0.091	1.95264e-284	1	ABCC8
PPIAL4G	7.52805e-288	3.20915	0.529	0.208	2.25842e-284	1	PPIAL4G
NR2F2-AS1	2.88136e-287	2.47286	0.445	0.186	8.64408e-284	1	NR2F2-AS1
AFF3	3.96212e-287	6.38577	0.438	0.172	1.18864e-283	1	AFF3
HUNK	8.69142e-286	2.08238	0.417	0.097	2.60743e-282	1	HUNK
ZNF704	5.42603e-285	2.05876	0.651	0.37	1.62781e-281	1	ZNF704
EDN1	3.35329e-284	2.63295	0.348	0.134	1.00599e-280	1	EDN1
AL391001.1	5.2361e-283	2.54817	0.464	0.153	1.57083e-279	1	AL391001.1
ODF3B	2.50999e-282	10.1478	0.908	0.492	7.52996e-279	1	ODF3B
TRIM67	3.20833e-282	2.2247	0.466	0.104	9.62498e-279	1	TRIM67
AL445248.1	1.4837e-281	0.301993	0.3	0.113	4.45109e-278	1	AL445248.1
STXBP1	4.20746e-281	2.72033	0.442	0.142	1.26224e-277	1	STXBP1
SPTBN4	5.63169e-281	1.87836	0.561	0.2	1.68951e-277	1	SPTBN4
PLCB1	2.01839e-280	7.02043	0.485	0.142	6.05518e-277	1	PLCB1
TTC9B	6.54916e-280	2.27742	0.463	0.143	1.96475e-276	1	TTC9B
JAKMIP3	2.00618e-279	0.993336	0.449	0.151	6.01853e-276	1	JAKMIP3
AL034417.2	3.37083e-279	1.03836	0.275	0.1	1.01125e-275	1	AL034417.2
AC130650.2	6.78364e-278	1.99396	0.361	0.134	2.03509e-274	1	AC130650.2
DOCK7	1.99672e-277	0.513065	0.429	0.18	5.99016e-274	1	DOCK7
LIME1	4.07379e-277	3.77241	0.398	0.149	1.22214e-273	1	LIME1
RAB3B	8.79634e-277	0.374567	0.502	0.208	2.6389e-273	1	RAB3B
NOS1AP	4.48528e-276	1.643	0.474	0.108	1.34558e-272	1	NOS1AP
DOK4	1.01333e-275	2.23398	0.45	0.13	3.04e-272	1	DOK4
ATAD3C	6.53592e-275	1.07226	0.39	0.104	1.96078e-271	1	ATAD3C
AAK1	4.64518e-274	5.11176	0.453	0.18	1.39355e-270	1	AAK1
HCN4	4.66917e-273	1.62531	0.182	0.057	1.40075e-269	1	HCN4
NANOG	1.11636e-272	1.03419	0.325	0.105	3.34909e-269	1	NANOG
LINC025511	2.11865e-271	2.20317	0.425	0.183	6.35594e-268	1	LINC02551
PTGIR	5.17683e-271	2.49775	0.426	0.166	1.55305e-267	1	PTGIR
AP000829.1	3.96931e-270	1.96895	0.417	0.128	1.19079e-266	1	AP000829.1
LINC00882	1.80715e-269	6.03648	0.49	0.15	5.42145e-266	1	LINC00882
CTRL	3.84866e-269	3.29959	0.499	0.186	1.1546e-265	1	CTRL
TMEM59L	6.06167e-269	0.474694	0.514	0.199	1.8185e-265	1	TMEM59L
EBF31	1.69053e-267	0.928895	0.501	0.211	5.07159e-264	1	EBF3
LINC00342	2.46328e-267	0.261885	0.46	0.187	7.38983e-264	1	LINC00342
TIMM23B-AGAP6	5.05188e-267	0.888685	0.253	0.084	1.51556e-263	1	TIMM23B-AGAP6
DRAXIN	1.90683e-265	1.22715	0.289	0.106	5.72049e-262	1	DRAXIN
AP003486.1	1.13063e-264	0.591151	0.268	0.152	3.39188e-261	1	AP003486.1
BACH2	1.67732e-264	2.58746	0.52	0.184	5.03197e-261	1	BACH2
BAALC	1.50789e-263	1.87489	0.313	0.121	4.52368e-260	1	BAALC
OBSCN	1.64634e-263	0.44646	0.508	0.184	4.93903e-260	1	OBSCN
TNK2	2.63331e-263	5.43334	0.441	0.126	7.89993e-260	1	TNK2
KCNIP2	3.52573e-263	1.48607	0.315	0.122	1.05772e-259	1	KCNIP2
SORBS1	7.51111e-263	0.854376	0.482	0.126	2.25333e-259	1	SORBS1
POMT11	1.70059e-262	1.6852	0.479	0.182	5.10176e-259	1	POMT1
AP005432.11	2.46025e-262	0.435677	0.19	0.136	7.38074e-259	1	AP005432.1
CDK3	3.96405e-261	1.10055	0.414	0.179	1.18921e-257	1	CDK3
ENC1	3.8899e-260	4.50346	0.41	0.156	1.16697e-256	1	ENC1
B4GALNT4	4.10652e-260	0.839318	0.428	0.175	1.23195e-256	1	B4GALNT4
EPB41	1.50002e-259	3.41604	0.409	0.205	4.50006e-256	1	EPB41
ACAP2-IT1	7.94164e-259	1.71427	0.417	0.095	2.38249e-255	1	ACAP2-IT1
KIAA0319	8.96165e-259	1.85647	0.251	0.112	2.68849e-255	1	KIAA0319
CARD14	1.112e-258	1.38113	0.239	0.131	3.33601e-255	1	CARD14
MYT1L	1.50299e-258	7.39152	0.551	0.304	4.50897e-255	1	MYT1L
PAPOLB	2.08841e-257	1.16226	0.342	0.164	6.26522e-254	1	PAPOLB
NRP1	2.56207e-257	4.04008	0.132	0.12	7.68621e-254	1	NRP1
NCAM1	1.01123e-256	4.38412	0.69	0.416	3.0337e-253	1	NCAM1
AL121933.2	4.44078e-256	0.964501	0.376	0.142	1.33223e-252	1	AL121933.2
SPTAN11	4.73128e-256	0.333865	0.407	0.15	1.41938e-252	1	SPTAN1
AL157912.1	7.95868e-256	0.888939	0.123	0.061	2.3876e-252	1	AL157912.1
FAT4	8.69722e-256	4.55722	0.436	0.135	2.60917e-252	1	FAT4
AL592424.1	2.78839e-255	2.59996	0.434	0.191	8.36517e-252	1	AL592424.1
PCNX2	7.888e-255	6.86054	0.417	0.145	2.3664e-251	1	PCNX2
IQCN	3.55632e-254	5.00494	0.475	0.105	1.0669e-250	1	IQCN
SYT11	2.18157e-252	3.68633	0.522	0.256	6.54471e-249	1	SYT11
PCDHA13	2.81987e-251	2.30303	0.394	0.161	8.45962e-248	1	PCDHA13
IQSEC2	4.74602e-251	1.93011	0.418	0.094	1.42381e-247	1	IQSEC2
PCDHB12	5.12424e-250	2.16924	0.564	0.234	1.53727e-246	1	PCDHB12
MATN4	8.52401e-250	2.11796	0.455	0.196	2.5572e-246	1	MATN4
AC105429.1	1.67646e-249	1.64608	0.496	0.191	5.02938e-246	1	AC105429.1
GOLGA6L7	2.23232e-249	6.14831	0.523	0.23	6.69697e-246	1	GOLGA6L7
HTT	2.2819e-249	2.9744	0.405	0.156	6.84569e-246	1	HTT
PCDHGA5	2.92203e-249	0.525137	0.444	0.146	8.76609e-246	1	PCDHGA5
PPP1R26-AS1	3.20479e-249	2.47253	0.325	0.093	9.61437e-246	1	PPP1R26-AS1
PTH1R	4.06354e-249	1.31213	0.281	0.107	1.21906e-245	1	PTH1R
ELN	9.19907e-249	5.32555	0.566	0.253	2.75972e-245	1	ELN
SCRT1	1.68103e-248	2.95395	0.475	0.137	5.0431e-245	1	SCRT1
SLC8A1-AS1	7.90476e-248	0.515573	0.369	0.136	2.37143e-244	1	SLC8A1-AS1
PDE4C	9.13092e-248	1.03421	0.451	0.186	2.73928e-244	1	PDE4C
TNK2-AS1	1.67514e-247	0.714197	0.293	0.135	5.02543e-244	1	TNK2-AS1
NSG1	2.96979e-247	0.981775	0.378	0.11	8.90938e-244	1	NSG1
ZNF528-AS1	7.1495e-247	2.82877	0.495	0.188	2.14485e-243	1	ZNF528-AS1
CACNA2D2	1.0845e-245	1.11857	0.311	0.136	3.2535e-242	1	CACNA2D2
BMPER	1.18653e-245	0.642477	0.211	0.108	3.5596e-242	1	BMPER
SEC31B1	3.07124e-243	1.1824	0.483	0.206	9.21371e-240	1	SEC31B
SPANXA2-OT1	3.41189e-242	1.9737	0.44	0.209	1.02357e-238	1	SPANXA2-OT1
PCDHGB4	7.39018e-242	1.30177	0.213	0.099	2.21705e-238	1	PCDHGB4
ATP6V0A1	4.50407e-240	1.89913	0.372	0.21	1.35122e-236	1	ATP6V0A1
GHRLOS	4.53122e-240	0.908898	0.27	0.134	1.35937e-236	1	GHRLOS
KLHL34	9.5294e-240	1.41516	0.421	0.147	2.85882e-236	1	KLHL34
TMEM161B-AS11	8.36332e-239	0.596418	0.53	0.278	2.509e-235	1	TMEM161B-AS1
FAM182A	9.83778e-239	0.734473	0.367	0.163	2.95134e-235	1	FAM182A
RNF112	1.90712e-238	2.42328	0.407	0.127	5.72137e-235	1	RNF112
GALNT18	2.56358e-238	2.12211	0.449	0.104	7.69075e-235	1	GALNT18
SLC38A1	5.10309e-237	2.67849	0.422	0.248	1.53093e-233	1	SLC38A1
CERCAM	5.25039e-237	1.45417	0.431	0.183	1.57512e-233	1	CERCAM
SHROOM3	4.56679e-236	1.74307	0.533	0.227	1.37004e-232	1	SHROOM3
CCDC136	5.3166e-235	6.43796	0.437	0.154	1.59498e-231	1	CCDC136
CPLANE1	1.24298e-234	9.36149	0.384	0.173	3.72894e-231	1	CPLANE1
ZNF608	1.31817e-234	4.43777	0.409	0.18	3.95451e-231	1	ZNF608
CREB5	1.07308e-233	0.298467	0.449	0.17	3.21925e-230	1	CREB5
HSF4	7.007e-233	4.43223	0.356	0.053	2.1021e-229	1	HSF4
ZNF653	9.5191e-232	1.01799	0.309	0.128	2.85573e-228	1	ZNF653
LSS	5.05299e-231	2.55598	0.437	0.16	1.5159e-227	1	LSS
TAS2R30	9.42623e-231	1.58729	0.48	0.191	2.82787e-227	1	TAS2R30
ADCY9	9.20949e-230	1.80487	0.411	0.132	2.76285e-226	1	ADCY9
LINC02488	7.67898e-229	1.42653	0.387	0.115	2.30369e-225	1	LINC02488
ROBO1	2.21618e-228	5.75415	0.352	0.159	6.64854e-225	1	ROBO1
ADAM8	6.77552e-228	1.2942	0.445	0.238	2.03266e-224	1	ADAM8
SLC8A1	3.35104e-226	7.08906	0.393	0.134	1.00531e-222	1	SLC8A1
GUCA1B	1.14856e-225	0.378624	0.33	0.167	3.44569e-222	1	GUCA1B
AC211433.11	1.5312e-225	0.692772	0.48	0.224	4.59361e-222	1	AC211433.1
CARMIL1	1.82619e-225	2.67109	0.551	0.318	5.47857e-222	1	CARMIL1
DNAAF1	9.11686e-225	1.17418	0.159	0.084	2.73506e-221	1	DNAAF1
ARHGAP8	3.70627e-224	1.21083	0.234	0.109	1.11188e-220	1	ARHGAP8
SMIM10L2B	7.91173e-223	1.58057	0.454	0.241	2.37352e-219	1	SMIM10L2B
APC	1.76123e-221	6.83338	0.439	0.167	5.2837e-218	1	APC
FRMD4A	8.20872e-221	2.51619	0.44	0.204	2.46262e-217	1	FRMD4A
AFAP1	2.14953e-220	4.21373	0.421	0.108	6.44859e-217	1	AFAP1
MYH7B	1.05226e-219	0.9278	0.288	0.144	3.15679e-216	1	MYH7B
PRDM10	1.26621e-219	1.30478	0.403	0.147	3.79863e-216	1	PRDM10
CAVIN4	1.2947e-219	2.97919	0.444	0.172	3.88409e-216	1	CAVIN4
AC133528.1	2.15495e-219	1.53227	0.485	0.227	6.46486e-216	1	AC133528.1
FTX1	2.33153e-218	1.50629	0.546	0.31	6.99459e-215	1	FTX
ZNF549	3.302e-218	5.42665	0.434	0.183	9.90601e-215	1	ZNF549
MROH1	3.69792e-218	5.0954	0.398	0.103	1.10938e-214	1	MROH1
LINC01341	6.45465e-218	0.567412	0.355	0.155	1.9364e-214	1	LINC01341
RASIP11	1.09414e-217	1.3935	0.34	0.138	3.28242e-214	1	RASIP1
SHANK1	1.26688e-217	1.49466	0.374	0.128	3.80064e-214	1	SHANK1
GPR12	2.76717e-217	0.84929	0.369	0.175	8.30151e-214	1	GPR12
KCNQ1OT11	4.23911e-217	0.583206	0.42	0.226	1.27173e-213	1	KCNQ1OT1
PCDHGA3	1.21977e-216	2.24086	0.382	0.11	3.6593e-213	1	PCDHGA3
CCSER2	1.55809e-216	1.98762	0.606	0.326	4.67426e-213	1	CCSER2
THBD	2.7342e-216	1.66607	0.255	0.152	8.20261e-213	1	THBD
PRCD	2.28956e-215	1.93261	0.459	0.131	6.86867e-212	1	PRCD
AC103739.3	5.13397e-215	1.71715	0.494	0.244	1.54019e-211	1	AC103739.3
CTC1	5.5052e-215	3.18397	0.442	0.133	1.65156e-211	1	CTC1
AL353784.1	7.60084e-215	1.56986	0.526	0.238	2.28025e-211	1	AL353784.1
IFIT3	3.37136e-213	2.51881	0.407	0.175	1.01141e-209	1	IFIT3
ARHGEF2	3.39043e-213	0.956649	0.42	0.172	1.01713e-209	1	ARHGEF2
LINC01355	3.81118e-213	4.63474	0.504	0.224	1.14335e-209	1	LINC01355
AL512770.1	6.40397e-213	1.19796	0.364	0.178	1.92119e-209	1	AL512770.1
LINC00331	1.46624e-212	0.725017	0.301	0.101	4.39873e-209	1	LINC00331
BMP5	1.73544e-212	4.01692	0.626	0.293	5.20633e-209	1	BMP5
LINC01118	2.49557e-212	1.33468	0.406	0.166	7.48671e-209	1	LINC01118
LHFPL5	5.73027e-212	2.45734	0.378	0.182	1.71908e-208	1	LHFPL5
LRRC37A	3.63901e-211	1.59414	0.363	0.149	1.0917e-207	1	LRRC37A
ANK1	4.52779e-211	1.53622	0.369	0.11	1.35834e-207	1	ANK1
BACH1-AS1	1.3283e-210	1.26046	0.333	0.119	3.98491e-207	1	BACH1-AS1
KANSL1	1.10952e-209	1.85285	0.579	0.368	3.32855e-206	1	KANSL1
CCDC1801	1.22451e-209	0.780529	0.382	0.155	3.67354e-206	1	CCDC180
LINC02803	2.05059e-209	1.43815	0.315	0.102	6.15177e-206	1	LINC02803
AATK	4.28044e-208	2.31523	0.393	0.15	1.28413e-204	1	AATK
LINC00632	8.05687e-208	2.79371	0.551	0.282	2.41706e-204	1	LINC00632
TMEM44	4.32862e-207	1.59896	0.428	0.177	1.29859e-203	1	TMEM44
AL442003.1	1.24044e-206	0.458666	0.366	0.159	3.72132e-203	1	AL442003.1
COL7A1	1.73829e-206	1.84225	0.383	0.124	5.21487e-203	1	COL7A1
SLCO1A2	2.00763e-206	1.79373	0.378	0.2	6.02289e-203	1	SLCO1A2
EME21	3.69833e-206	0.835648	0.309	0.121	1.1095e-202	1	EME2
CDH18	1.23745e-205	2.84626	0.422	0.09	3.71234e-202	1	CDH18
PCDHGB3	1.40435e-205	2.63566	0.191	0.107	4.21305e-202	1	PCDHGB3
ARID1B	4.76632e-205	3.32795	0.51	0.288	1.4299e-201	1	ARID1B
PCDHB16	1.49422e-204	0.709432	0.356	0.119	4.48265e-201	1	PCDHB16
KCP	8.3645e-204	3.44807	0.435	0.12	2.50935e-200	1	KCP
MMP15	9.13612e-204	1.29257	0.284	0.108	2.74084e-200	1	MMP15
CDC42BPG	5.64489e-203	0.807862	0.28	0.139	1.69347e-199	1	CDC42BPG
PRSS53	1.75257e-202	2.16935	0.408	0.148	5.2577e-199	1	PRSS53
PCLO	3.99571e-202	0.865469	0.427	0.142	1.19871e-198	1	PCLO
GPRASP1	9.59003e-202	7.86555	0.473	0.211	2.87701e-198	1	GPRASP1
ATXN11	4.43801e-201	0.251308	0.354	0.114	1.3314e-197	1	ATXN1
GRIN2D	1.4376e-200	1.36817	0.325	0.122	4.31281e-197	1	GRIN2D
LHX1	2.03751e-200	1.28223	0.369	0.251	6.11253e-197	1	LHX1
NBEA	9.96614e-200	6.77207	0.428	0.207	2.98984e-196	1	NBEA
FGF14-IT1	1.80055e-199	0.309319	0.315	0.122	5.40165e-196	1	FGF14-IT1
BRAF	2.7395e-199	0.644756	0.38	0.178	8.21851e-196	1	BRAF
AP005131.7	5.18359e-199	3.88543	0.314	0.098	1.55508e-195	1	AP005131.7
TENM1	8.38292e-199	1.32041	0.462	0.154	2.51488e-195	1	TENM1
POLH-AS11	1.432e-198	0.567237	0.306	0.09	4.29599e-195	1	POLH-AS1
UCKL1-AS1	5.50617e-197	0.445492	0.378	0.162	1.65185e-193	1	UCKL1-AS1
SH3BP5	8.31749e-197	4.77556	0.294	0.11	2.49525e-193	1	SH3BP5
AC105052.4	2.05372e-196	1.17996	0.403	0.147	6.16117e-193	1	AC105052.4
KSR1	2.65707e-196	1.13857	0.381	0.13	7.9712e-193	1	KSR1
DSCAM	6.75482e-196	1.77482	0.516	0.188	2.02645e-192	1	DSCAM
SPDYE6	1.4454e-195	1.52463	0.428	0.166	4.3362e-192	1	SPDYE6
KMT2C	1.54459e-195	1.29104	0.444	0.266	4.63376e-192	1	KMT2C
CALB2	4.33387e-195	0.88086	0.453	0.175	1.30016e-191	1	CALB2
ZNF385B	1.0941e-194	0.301176	0.12	0.135	3.2823e-191	1	ZNF385B
AC107398.3	2.85042e-194	1.30272	0.304	0.151	8.55126e-191	1	AC107398.3
PHYHIP	2.92572e-194	2.08739	0.397	0.151	8.77716e-191	1	PHYHIP
AL008730.1	3.3248e-194	0.716464	0.221	0.112	9.97441e-191	1	AL008730.1
AP002026.1	3.77703e-194	3.45439	0.365	0.166	1.13311e-190	1	AP002026.1
NFASC	1.44568e-193	7.6199	0.426	0.17	4.33704e-190	1	NFASC
PCDHB9	5.2047e-193	1.58865	0.386	0.15	1.56141e-189	1	PCDHB9
AL445223.1	1.34885e-192	1.45192	0.354	0.13	4.04656e-189	1	AL445223.1
NLRC3	1.52628e-192	0.741821	0.078	0.101	4.57885e-189	1	NLRC3
RGS8	3.05824e-192	1.43147	0.328	0.112	9.17473e-189	1	RGS8
TSHZ2	7.27121e-192	1.99928	0.408	0.143	2.18136e-188	1	TSHZ2
FMR1-IT1	8.34802e-192	1.22081	0.359	0.193	2.5044e-188	1	FMR1-IT1
NRBP2	7.33874e-191	3.6427	0.424	0.164	2.20162e-187	1	NRBP2
KLHL3	1.27359e-189	2.53325	0.305	0.133	3.82078e-186	1	KLHL3
KCNH7	1.89846e-189	1.97406	0.374	0.135	5.69538e-186	1	KCNH7
PTPRU	3.06111e-189	2.24015	0.229	0.07	9.18334e-186	1	PTPRU
MBNL2	6.58206e-188	5.24735	0.341	0.179	1.97462e-184	1	MBNL2
COL6A31	9.56806e-188	0.417256	0.252	0.156	2.87042e-184	1	COL6A3
UBR5	1.38878e-187	1.19766	0.429	0.229	4.16635e-184	1	UBR5
SCN3A1	1.83138e-187	2.11901	0.313	0.134	5.49413e-184	1	SCN3A
PCNX1	6.88835e-187	1.4748	0.383	0.194	2.0665e-183	1	PCNX1
N4BP2L2-IT2	1.92938e-186	1.44916	0.304	0.121	5.78815e-183	1	N4BP2L2-IT2
ADARB1	1.06149e-185	4.82881	0.419	0.165	3.18446e-182	1	ADARB1
AC116158.3	1.77826e-185	0.708439	0.33	0.16	5.33478e-182	1	AC116158.3
ATP1B2	9.25076e-185	2.13846	0.388	0.24	2.77523e-181	1	ATP1B2
RAPGEF4	1.74601e-184	1.51028	0.363	0.108	5.23803e-181	1	RAPGEF4
CACNB4	2.01246e-184	2.82988	0.44	0.172	6.03739e-181	1	CACNB4
DLGAP1	1.45052e-183	5.3595	0.332	0.112	4.35156e-180	1	DLGAP1
UBOX5-AS1	2.75271e-183	2.47035	0.216	0.099	8.25812e-180	1	UBOX5-AS1
AGRN	3.23761e-183	1.001	0.356	0.153	9.71282e-180	1	AGRN
MAP2	1.32419e-182	2.70954	0.521	0.302	3.97257e-179	1	MAP2
LINC02614	4.95427e-182	0.302008	0.475	0.222	1.48628e-178	1	LINC02614
PRSS27	5.19395e-182	1.48171	0.332	0.155	1.55819e-178	1	PRSS27
PCDHGA8	3.46644e-181	1.45596	0.429	0.171	1.03993e-177	1	PCDHGA8
AC132153.1	5.02247e-181	1.11667	0.501	0.236	1.50674e-177	1	AC132153.1
ZNF878	6.9908e-181	1.14723	0.2	0.119	2.09724e-177	1	ZNF878
APC2	1.69973e-180	1.33991	0.485	0.235	5.0992e-177	1	APC2
SND1-IT11	5.00787e-180	0.352888	0.366	0.131	1.50236e-176	1	SND1-IT1
FRY-AS1	7.69065e-180	2.87848	0.395	0.17	2.30719e-176	1	FRY-AS1
MYO6	1.07591e-179	3.75353	0.472	0.235	3.22774e-176	1	MYO6
ZNF571-AS1	1.66263e-179	2.29076	0.426	0.184	4.9879e-176	1	ZNF571-AS1
SEZ6L	1.75364e-178	1.14342	0.513	0.354	5.26091e-175	1	SEZ6L
SCUBE2	3.52482e-178	2.04225	0.419	0.185	1.05745e-174	1	SCUBE2
TMIGD31	3.8637e-178	2.44349	0.804	0.508	1.15911e-174	1	TMIGD3
MINAR1	6.07496e-178	0.741402	0.196	0.106	1.82249e-174	1	MINAR1
SHTN11	8.21562e-178	0.776575	0.405	0.19	2.46469e-174	1	SHTN1
MAGI1	9.55142e-178	7.30317	0.419	0.192	2.86543e-174	1	MAGI1
DOP1A	9.82904e-177	4.38326	0.481	0.22	2.94871e-173	1	DOP1A
TCF4-AS2	2.4176e-176	1.3121	0.268	0.082	7.25279e-173	1	TCF4-AS2
ERICH1	1.41197e-175	6.22056	0.366	0.15	4.2359e-172	1	ERICH1
Z95114.4	2.17872e-175	0.732971	0.278	0.11	6.53616e-172	1	Z95114.4
ADAM12	7.64552e-175	0.252102	0.385	0.193	2.29365e-171	1	ADAM12
ZNF540	1.51601e-174	1.16733	0.401	0.155	4.54802e-171	1	ZNF540
ADGRL3	3.51172e-174	4.45582	0.389	0.139	1.05352e-170	1	ADGRL3
PRDM8	2.16139e-173	8.93776	0.381	0.157	6.48416e-170	1	PRDM8
PCDHA7	7.07911e-173	1.16713	0.442	0.175	2.12373e-169	1	PCDHA7
MAPKBP11	1.32738e-172	1.80823	0.466	0.214	3.98215e-169	1	MAPKBP1
Z97832.2	4.43921e-172	2.10699	0.307	0.154	1.33176e-168	1	Z97832.2
CASC15	4.84053e-172	3.66185	0.472	0.288	1.45216e-168	1	CASC15
PLEKHH1	1.22508e-171	8.53857	0.431	0.192	3.67523e-168	1	PLEKHH1
TBX6	3.23995e-171	0.834222	0.274	0.13	9.71985e-168	1	TBX6
KIF21B	4.50022e-171	4.0708	0.417	0.096	1.35006e-167	1	KIF21B
SPATA13	1.02505e-170	2.08879	0.428	0.138	3.07514e-167	1	SPATA13
SYTL2	1.75493e-170	1.52952	0.338	0.146	5.2648e-167	1	SYTL2
MEIS1-AS21	5.32031e-170	0.85035	0.512	0.256	1.59609e-166	1	MEIS1-AS2
MTMR7	8.11839e-170	0.38343	0.379	0.129	2.43552e-166	1	MTMR7
MIR503HG	1.29717e-168	1.89374	0.081	0.132	3.89151e-165	1	MIR503HG
SPHKAP	1.46339e-168	1.89155	0.446	0.206	4.39018e-165	1	SPHKAP
LINC01521	1.90946e-168	0.893853	0.246	0.158	5.72837e-165	1	LINC01521
PLEKHG5	2.22882e-168	4.85949	0.19	0.14	6.68645e-165	1	PLEKHG5
NPIPA2	2.26952e-168	0.840714	0.255	0.165	6.80856e-165	1	NPIPA2
NEAT1	2.45293e-168	0.458151	0.437	0.268	7.3588e-165	1	NEAT1
TCP10L	2.95155e-168	3.55329	0.538	0.285	8.85466e-165	1	TCP10L
GHRL	2.44305e-167	1.84707	0.282	0.109	7.32916e-164	1	GHRL
CNKSR2	3.51697e-167	1.96072	0.429	0.17	1.05509e-163	1	CNKSR2
HDAC10	1.47874e-166	5.42672	0.374	0.164	4.43623e-163	1	HDAC10
CDK5R1	1.51113e-166	7.98105	0.439	0.211	4.53338e-163	1	CDK5R1
PNCK	2.62581e-166	2.66381	0.561	0.31	7.87743e-163	1	PNCK
CLIP11	5.94959e-166	1.06313	0.353	0.154	1.78488e-162	1	CLIP1
ARVCF1	3.98215e-165	2.11796	0.489	0.206	1.19465e-161	1	ARVCF
TIGIT	2.84922e-164	0.281676	0.2	0.19	8.54767e-161	1	TIGIT
ANKRD6	1.395e-163	0.302139	0.381	0.195	4.18499e-160	1	ANKRD6
AC107027.3	6.75871e-163	0.519888	0.15	0.139	2.02761e-159	1	AC107027.3
LPCAT4	7.73065e-163	3.75986	0.45	0.207	2.31919e-159	1	LPCAT4
RNF165	9.17174e-163	0.737153	0.447	0.208	2.75152e-159	1	RNF165
PDE4DIP	3.1494e-161	1.98512	0.408	0.148	9.44819e-158	1	PDE4DIP
MSS51	3.37436e-161	0.29404	0.383	0.173	1.01231e-157	1	MSS51
TMEM151B	5.60483e-161	1.19489	0.345	0.158	1.68145e-157	1	TMEM151B
ARHGAP44	7.13338e-161	3.06323	0.343	0.102	2.14001e-157	1	ARHGAP44
AL139424.2	7.93184e-161	2.17219	0.306	0.084	2.37955e-157	1	AL139424.2
DNAH1	9.61011e-161	0.91279	0.258	0.087	2.88303e-157	1	DNAH1
ELMO3	1.70053e-160	1.25241	0.277	0.127	5.10159e-157	1	ELMO3
STK311	5.53992e-160	0.450855	0.324	0.193	1.66198e-156	1	STK31
KDM5B	3.30876e-158	6.517	0.485	0.313	9.92629e-155	1	KDM5B
KIZ-AS1	3.39017e-158	0.777059	0.121	0.097	1.01705e-154	1	KIZ-AS1
ITK	1.86808e-157	2.89622	0.167	0.147	5.60425e-154	1	ITK
PCDHA12	4.74227e-157	1.21141	0.397	0.132	1.42268e-153	1	PCDHA12
NDUFA4L2	4.89791e-157	1.99865	0.367	0.14	1.46937e-153	1	NDUFA4L2
CSMD2	5.37664e-156	1.71659	0.335	0.187	1.61299e-152	1	CSMD2
SNTG1	8.02138e-156	1.08401	0.173	0.112	2.40641e-152	1	SNTG1
ALDH8A1	9.0322e-156	0.664033	0.331	0.168	2.70966e-152	1	ALDH8A1
LINC00173	1.3016e-155	0.285282	0.12	0.078	3.90479e-152	1	LINC00173
UNC79	1.69856e-155	1.83165	0.348	0.154	5.09568e-152	1	UNC79
NDRG4	5.11157e-155	1.07627	0.445	0.206	1.53347e-151	1	NDRG4
PCDHGB61	1.09304e-154	0.636122	0.335	0.139	3.27913e-151	1	PCDHGB6
DIP2A	1.78344e-154	0.268112	0.382	0.183	5.35031e-151	1	DIP2A
MGAT3	3.9321e-154	1.1643	0.375	0.136	1.17963e-150	1	MGAT3
BIN11	5.79409e-154	0.281883	0.286	0.129	1.73823e-150	1	BIN1
MICAL3	7.07455e-154	1.66833	0.384	0.15	2.12236e-150	1	MICAL3
ZNRF3-AS1	1.18614e-153	0.772559	0.341	0.154	3.55843e-150	1	ZNRF3-AS1
CSMD3	1.38656e-153	3.37459	0.45	0.104	4.15969e-150	1	CSMD3
MIRLET7BHG	2.35241e-153	6.3657	0.397	0.192	7.05724e-150	1	MIRLET7BHG
CALD1	1.05277e-152	1.51805	0.594	0.399	3.1583e-149	1	CALD1
MME	1.59739e-152	4.46818	0.393	0.094	4.79218e-149	1	MME
LINC02018	5.36826e-152	1.46006	0.446	0.186	1.61048e-148	1	LINC02018
CECR2	1.09629e-151	2.67981	0.459	0.255	3.28888e-148	1	CECR2
POU6F11	1.21344e-151	1.31259	0.421	0.183	3.64031e-148	1	POU6F1
SOGA1	2.74604e-151	0.978242	0.398	0.227	8.23812e-148	1	SOGA1
PLA2G4B	3.65807e-151	5.06409	0.36	0.113	1.09742e-147	1	PLA2G4B
FAM9C	3.94519e-151	0.54161	0.401	0.196	1.18356e-147	1	FAM9C
DYNC1I1	5.29032e-151	3.19571	0.376	0.117	1.5871e-147	1	DYNC1I1
SPATA6L	9.28621e-151	0.77705	0.32	0.138	2.78586e-147	1	SPATA6L
ADGRB2	1.02017e-150	1.78914	0.415	0.15	3.0605e-147	1	ADGRB2
DND11	1.75092e-150	0.816539	0.374	0.223	5.25277e-147	1	DND1
SLC2A141	2.71726e-150	1.34206	0.194	0.115	8.15177e-147	1	SLC2A14
BCL2L15	5.20598e-150	2.06578	0.418	0.163	1.56179e-146	1	BCL2L15
KCNK3	9.21859e-150	1.43747	0.419	0.212	2.76558e-146	1	KCNK3
SYT12	2.37175e-149	2.68972	0.309	0.103	7.11524e-146	1	SYT12
TIMP3	2.55964e-149	0.814436	0.376	0.165	7.67891e-146	1	TIMP3
PAX6	6.18605e-149	2.20793	0.545	0.361	1.85581e-145	1	PAX6
VASH2	1.10761e-147	0.671466	0.478	0.266	3.32283e-144	1	VASH2
ZNF600	3.42896e-147	0.268443	0.306	0.138	1.02869e-143	1	ZNF600
MAP3K9	3.54034e-147	2.61014	0.425	0.16	1.0621e-143	1	MAP3K9
DGCR9	5.50562e-147	4.3982	0.374	0.163	1.65168e-143	1	DGCR9
DNASE1L2	1.6597e-146	0.330678	0.229	0.138	4.97909e-143	1	DNASE1L2
MCF2L1	1.16508e-145	0.259398	0.386	0.164	3.49524e-142	1	MCF2L
NRCAM	2.44827e-144	2.3287	0.468	0.275	7.3448e-141	1	NRCAM
COL9A3	2.5756e-144	1.62689	0.298	0.16	7.7268e-141	1	COL9A3
UNC13C1	3.02996e-144	1.06692	0.465	0.241	9.08987e-141	1	UNC13C
MYO16	3.9592e-144	2.36902	0.326	0.156	1.18776e-140	1	MYO16
IGSF21	4.15036e-144	3.1773	0.348	0.11	1.24511e-140	1	IGSF21
HPX	1.21125e-143	2.04948	0.334	0.092	3.63375e-140	1	HPX
GALNT16	4.21161e-142	1.07712	0.371	0.163	1.26348e-138	1	GALNT16
PLEKHA61	4.54265e-142	0.394739	0.342	0.18	1.36279e-138	1	PLEKHA6
VPS13A	5.18186e-142	2.52101	0.339	0.175	1.55456e-138	1	VPS13A
TBKBP1	7.53679e-142	4.30483	0.41	0.257	2.26104e-138	1	TBKBP1
CORO2A	3.81868e-141	0.889504	0.237	0.091	1.1456e-137	1	CORO2A
ANKRD36C	2.60192e-140	7.21403	0.424	0.235	7.80576e-137	1	ANKRD36C
AL121772.3	4.62361e-140	1.42595	0.265	0.134	1.38708e-136	1	AL121772.3
LINC02334	1.33621e-139	2.45606	0.202	0.108	4.00864e-136	1	LINC02334
PLA2R1	4.55733e-139	1.40714	0.424	0.185	1.3672e-135	1	PLA2R1
CCDC144A	5.98502e-139	1.40243	0.566	0.379	1.79551e-135	1	CCDC144A
ATP11A-AS1	6.16819e-139	0.702633	0.362	0.203	1.85046e-135	1	ATP11A-AS1
WDR86	2.04064e-138	1.60027	0.332	0.169	6.12192e-135	1	WDR86
GRIN2B	2.43947e-138	3.17957	0.35	0.143	7.31842e-135	1	GRIN2B
KCNC1	9.18902e-138	4.55856	0.406	0.202	2.75671e-134	1	KCNC1
CNR1	9.82233e-138	4.84883	0.508	0.261	2.9467e-134	1	CNR1
KIAA1614-AS1	4.84253e-137	0.607454	0.162	0.122	1.45276e-133	1	KIAA1614-AS1
DGCR8	1.87977e-135	0.998274	0.306	0.153	5.63931e-132	1	DGCR8
SYNE2	2.22953e-135	2.8843	0.586	0.447	6.6886e-132	1	SYNE2
CHD9	7.12225e-135	1.71574	0.475	0.338	2.13667e-131	1	CHD9
PLGLB21	7.43371e-134	0.518798	0.338	0.177	2.23011e-130	1	PLGLB2
ABCA2	2.07771e-133	0.629412	0.264	0.161	6.23314e-130	1	ABCA2
AC104964.4	2.38598e-133	5.28214	0.422	0.165	7.15795e-130	1	AC104964.4
SPOCK1	7.45863e-133	2.32841	0.358	0.163	2.23759e-129	1	SPOCK1
CDHR3	9.33227e-133	3.06359	0.137	0.188	2.79968e-129	1	CDHR3
CDH2	1.28726e-132	3.99219	0.316	0.205	3.86179e-129	1	CDH2
TTC39A	1.68426e-131	1.09183	0.276	0.102	5.05279e-128	1	TTC39A
PLXNB1	1.86798e-130	0.75149	0.343	0.142	5.60395e-127	1	PLXNB1
SV2B	4.85369e-129	3.4638	0.38	0.073	1.45611e-125	1	SV2B
ATP1B1	5.6825e-129	2.30753	0.179	0.146	1.70475e-125	1	ATP1B1
LINC02241	1.52604e-128	2.05367	0.334	0.151	4.57811e-125	1	LINC02241
CAMK2B1	2.58671e-128	1.69631	0.371	0.145	7.76012e-125	1	CAMK2B
ARAP3	4.65659e-128	7.65415	0.42	0.152	1.39698e-124	1	ARAP3
AC130710.1	9.74496e-128	0.325757	0.143	0.176	2.92349e-124	1	AC130710.1
WNT2B	2.44599e-127	4.61458	0.355	0.172	7.33798e-124	1	WNT2B
SYCP2L	3.59468e-127	1.4232	0.234	0.162	1.0784e-123	1	SYCP2L
SERPINI1	4.96378e-127	2.84007	0.446	0.28	1.48913e-123	1	SERPINI1
AC234031.1	7.3322e-127	1.88724	0.199	0.091	2.19966e-123	1	AC234031.1
CLCN21	2.33332e-126	0.72496	0.48	0.256	6.99996e-123	1	CLCN2
KCNJ4	4.03184e-126	0.448499	0.293	0.16	1.20955e-122	1	KCNJ4
AC211486.5	7.13834e-126	0.562355	0.407	0.182	2.1415e-122	1	AC211486.5
PPL	1.07696e-125	0.749178	0.375	0.18	3.23088e-122	1	PPL
MACF1	4.48184e-125	3.06021	0.419	0.26	1.34455e-121	1	MACF1
MT-ND4	1.61826e-124	0.41249	0.644	0.439	4.85478e-121	1	MT-ND4
CELF41	1.63741e-124	2.82824	0.365	0.164	4.91222e-121	1	CELF4
AL592211.1	2.29758e-124	0.745471	0.158	0.113	6.89273e-121	1	AL592211.1
AL357093.2	2.39988e-124	0.767433	0.307	0.166	7.19964e-121	1	AL357093.2
ANKRD36B	4.712e-124	0.256043	0.329	0.159	1.4136e-120	1	ANKRD36B
DBNDD2	1.30711e-123	1.69777	0.308	0.208	3.92133e-120	1	DBNDD2
CHD71	1.93663e-123	0.797075	0.593	0.426	5.80989e-120	1	CHD7
ARHGEF7	1.17627e-122	1.7833	0.699	0.425	3.5288e-119	1	ARHGEF7
C6orf1631	1.73691e-122	0.48181	0.365	0.206	5.21074e-119	1	C6orf163
AL590708.1	3.78687e-122	0.652475	0.096	0.115	1.13606e-118	1	AL590708.1
MYT1	5.92826e-122	2.87991	0.407	0.123	1.77848e-118	1	MYT1
HID1	1.76264e-121	2.18546	0.415	0.164	5.28793e-118	1	HID1
SRRM3	2.81225e-121	1.7577	0.351	0.159	8.43676e-118	1	SRRM3
SOX11	4.80198e-121	0.423005	0.554	0.419	1.4406e-117	1	SOX11
AL590807.1	5.68415e-121	0.682292	0.335	0.154	1.70525e-117	1	AL590807.1
DCT	1.27074e-120	3.16282	0.391	0.175	3.81223e-117	1	DCT
C1orf226	2.36638e-120	1.07497	0.212	0.077	7.09913e-117	1	C1orf226
CYP2D6	2.85725e-120	0.900558	0.336	0.202	8.57174e-117	1	CYP2D6
RGS111	2.92965e-120	0.387659	0.512	0.268	8.78895e-117	1	RGS11
NBL1	3.40555e-120	1.41551	0.148	0.15	1.02166e-116	1	NBL1
FP325332.1	3.64854e-119	0.283928	0.37	0.18	1.09456e-115	1	FP325332.1
ADAM11	5.1722e-119	1.58857	0.307	0.165	1.55166e-115	1	ADAM11
AL022337.1	1.89542e-118	1.64087	0.474	0.262	5.68625e-115	1	AL022337.1
HS6ST1	2.81168e-118	3.20058	0.376	0.196	8.43505e-115	1	HS6ST1
LINC02540	2.98407e-118	0.642432	0.271	0.181	8.9522e-115	1	LINC02540
CTBP1-AS	5.41235e-118	1.1755	0.278	0.122	1.6237e-114	1	CTBP1-AS
CATSPERG	5.49339e-118	0.358387	0.352	0.143	1.64802e-114	1	CATSPERG
CNTNAP5	2.02602e-117	2.76095	0.332	0.079	6.07805e-114	1	CNTNAP5
KIFC2	2.1886e-117	3.19282	0.352	0.111	6.5658e-114	1	KIFC2
AF165147.11	4.58455e-117	1.32809	0.25	0.174	1.37537e-113	1	AF165147.1
MAPT	5.02216e-117	0.362679	0.332	0.19	1.50665e-113	1	MAPT
NLGN1	1.11198e-116	4.07686	0.38	0.218	3.33595e-113	1	NLGN1
SYT15	5.30173e-116	1.65732	0.213	0.17	1.59052e-112	1	SYT15
FAM13A-AS1	5.97324e-116	1.39577	0.327	0.122	1.79197e-112	1	FAM13A-AS1
SCN2A	7.48483e-116	3.48322	0.366	0.113	2.24545e-112	1	SCN2A
MPP2	7.99774e-116	1.39675	0.386	0.149	2.39932e-112	1	MPP2
RAB7B	1.12534e-115	5.87223	0.093	0.151	3.37603e-112	1	RAB7B
DPY19L3	1.3146e-115	2.67877	0.355	0.195	3.94379e-112	1	DPY19L3
GADD45G1	2.91611e-115	1.87557	0.262	0.157	8.74834e-112	1	GADD45G
SVEP1	6.31946e-115	2.47248	0.304	0.131	1.89584e-111	1	SVEP1
MAPT-IT1	2.22553e-114	1.82083	0.357	0.125	6.67658e-111	1	MAPT-IT1
COL11A2	4.22981e-114	0.620659	0.171	0.069	1.26894e-110	1	COL11A2
TTYH2	1.10419e-113	4.33635	0.394	0.146	3.31256e-110	1	TTYH2
ARL4C	1.13656e-113	0.38466	0.16	0.132	3.40968e-110	1	ARL4C
ANKS1B	1.3477e-113	5.69927	0.378	0.122	4.04311e-110	1	ANKS1B
AP005899.1	1.65191e-113	0.303697	0.162	0.152	4.95572e-110	1	AP005899.1
RAB42	2.24147e-113	0.461445	0.051	0.126	6.7244e-110	1	RAB42
GARNL3	3.20271e-113	1.03068	0.299	0.102	9.60812e-110	1	GARNL3
RIMS2	4.11487e-113	3.31347	0.335	0.185	1.23446e-109	1	RIMS2
SVOP	1.38169e-112	1.35377	0.344	0.192	4.14507e-109	1	SVOP
HOOK1	4.12813e-112	1.36391	0.194	0.106	1.23844e-108	1	HOOK1
SHANK3	4.49124e-112	1.01516	0.294	0.183	1.34737e-108	1	SHANK3
AC100830.2	1.24666e-111	0.929406	0.102	0.091	3.73999e-108	1	AC100830.2
CLVS2	2.4077e-111	2.38418	0.393	0.2	7.2231e-108	1	CLVS2
SYNE1	2.996e-111	2.84397	0.318	0.19	8.98801e-108	1	SYNE1
CEP170B	3.4922e-111	1.88511	0.446	0.192	1.04766e-107	1	CEP170B
TTLL7-IT1	5.53911e-111	1.44765	0.395	0.168	1.66173e-107	1	TTLL7-IT1
CCZ1B	6.1043e-111	3.49245	0.351	0.194	1.83129e-107	1	CCZ1B
ARHGAP21	1.05378e-110	1.71407	0.44	0.27	3.16133e-107	1	ARHGAP21
TNFRSF6B	1.08162e-109	0.723937	0.304	0.205	3.24487e-106	1	TNFRSF6B
SSTR2	1.88879e-109	4.43967	0.365	0.189	5.66638e-106	1	SSTR2
RASA4	2.62095e-109	3.83823	0.402	0.163	7.86284e-106	1	RASA4
SLC25A34	2.8472e-109	1.89607	0.265	0.075	8.5416e-106	1	SLC25A34
MAK	1.4246e-108	0.823552	0.323	0.137	4.27379e-105	1	MAK
CPEB2	7.0526e-108	2.18982	0.299	0.09	2.11578e-104	1	CPEB2
IGSF3	2.0374e-107	1.65431	0.391	0.168	6.11219e-104	1	IGSF3
SAMSN1	7.68401e-107	2.61444	0.041	0.104	2.3052e-103	1	SAMSN1
AL390195.2	1.18025e-106	0.702931	0.261	0.173	3.54074e-103	1	AL390195.2
TNFRSF4	1.23639e-106	1.88339	0.636	0.447	3.70916e-103	1	TNFRSF4
AL356608.3	1.91482e-106	0.714896	0.181	0.12	5.74447e-103	1	AL356608.3
NIBAN2	5.15885e-106	0.637798	0.336	0.15	1.54766e-102	1	NIBAN2
AFDN-DT	5.98204e-106	0.477515	0.415	0.213	1.79461e-102	1	AFDN-DT
KCND11	6.40194e-106	1.88428	0.423	0.29	1.92058e-102	1	KCND1
UNC5B	1.80806e-105	0.566211	0.482	0.3	5.42419e-102	1	UNC5B
PCDHB14	1.8744e-105	3.32564	0.409	0.209	5.62319e-102	1	PCDHB14
TP53BP1	6.32465e-105	2.41286	0.361	0.217	1.89739e-101	1	TP53BP1
GALNTL6	8.83186e-105	1.84805	0.482	0.307	2.64956e-101	1	GALNTL6
AL442125.1	1.01165e-104	1.95401	0.345	0.174	3.03496e-101	1	AL442125.1
AC107223.1	1.44051e-104	2.08634	0.304	0.125	4.32153e-101	1	AC107223.1
MT-ND3	2.0116e-104	0.361476	0.624	0.447	6.03479e-101	1	MT-ND3
AL391840.3	1.8138e-103	1.02355	0.315	0.178	5.4414e-100	1	AL391840.3
PDK1	2.27343e-103	3.95897	0.327	0.152	6.8203e-100	1	PDK1
SLC38A2	2.85776e-103	3.9899	0.44	0.318	8.57329e-100	1	SLC38A2
ADGRB3	1.18873e-102	1.76903	0.412	0.234	3.5662e-99	1	ADGRB3
EPB41L2	1.99301e-102	2.81107	0.293	0.21	5.97902e-99	1	EPB41L2
FYB1	5.67935e-102	1.73087	0.025	0.113	1.70381e-98	1	FYB1
NPTXR	1.61306e-101	1.85513	0.223	0.112	4.83918e-98	1	NPTXR
BGN1	1.92519e-101	0.479687	0.201	0.159	5.77556e-98	1	BGN
AF230666.2	2.69191e-101	0.307598	0.251	0.093	8.07572e-98	1	AF230666.2
LINC00327	3.92418e-101	0.305725	0.143	0.153	1.17725e-97	1	LINC00327
SHPRH	4.9744e-101	1.97196	0.353	0.248	1.49232e-97	1	SHPRH
MIR7-3HG1	1.60498e-100	0.268918	0.305	0.132	4.81495e-97	1	MIR7-3HG
SYN3	4.76759e-100	3.14134	0.426	0.17	1.43028e-96	1	SYN3
AL096803.2	1.23773e-99	0.35441	0.39	0.2	3.71318e-96	1	AL096803.2
MAPK101	2.4186e-99	1.32298	0.406	0.294	7.25579e-96	1	MAPK10
AL139353.2	2.81672e-99	1.0053	0.328	0.192	8.45015e-96	1	AL139353.2
KLF7-IT1	3.46213e-99	2.69239	0.389	0.15	1.03864e-95	1	KLF7-IT1
PCDHA6	5.32527e-99	1.40286	0.395	0.23	1.59758e-95	1	PCDHA6
C20orf194	2.38009e-98	2.89455	0.256	0.111	7.14028e-95	1	C20orf194
OGDHL	2.43753e-98	1.33328	0.194	0.118	7.31259e-95	1	OGDHL
SH3D211	3.86827e-98	1.07261	0.283	0.131	1.16048e-94	1	SH3D21
B4GALT1	1.75102e-97	0.332251	0.141	0.078	5.25307e-94	1	B4GALT1
AL136418.1	2.43477e-97	1.72538	0.287	0.193	7.3043e-94	1	AL136418.1
CELSR3	2.7764e-97	6.66461	0.384	0.207	8.32919e-94	1	CELSR3
IL1R11	5.76707e-97	0.889159	0.425	0.316	1.73012e-93	1	IL1R1
IQSEC3	1.09024e-96	1.8894	0.453	0.327	3.27073e-93	1	IQSEC3
LCMT1-AS21	3.3849e-96	0.76511	0.203	0.098	1.01547e-92	1	LCMT1-AS2
LUCAT11	5.58844e-96	0.488282	0.073	0.103	1.67653e-92	1	LUCAT1
PDE4B	2.46726e-95	6.58038	0.273	0.067	7.40179e-92	1	PDE4B
TRAPPC12-AS1	3.77559e-95	1.42637	0.292	0.152	1.13268e-91	1	TRAPPC12-AS1
AL117328.2	7.37451e-95	0.529549	0.236	0.163	2.21235e-91	1	AL117328.2
GSDMB	1.22539e-94	1.22639	0.231	0.119	3.67618e-91	1	GSDMB
RIMS1	2.12416e-94	7.87036	0.35	0.145	6.37249e-91	1	RIMS1
VPS13C	2.78086e-94	1.76511	0.477	0.296	8.34259e-91	1	VPS13C
NPIPB15	4.1733e-94	2.02294	0.303	0.19	1.25199e-90	1	NPIPB15
Z82217.1	1.20767e-93	0.686551	0.316	0.187	3.62301e-90	1	Z82217.1
AC253572.21	1.58812e-93	0.68809	0.032	0.121	4.76435e-90	1	AC253572.2
CYP46A11	1.79094e-93	0.594407	0.386	0.229	5.37281e-90	1	CYP46A1
CD461	3.0801e-93	1.16258	0.34	0.218	9.24031e-90	1	CD46
TPH1	3.74458e-93	1.62489	0.397	0.228	1.12338e-89	1	TPH1
LRRD1	4.84438e-93	0.748219	0.313	0.231	1.45331e-89	1	LRRD1
LENG8	5.8189e-93	2.07714	0.277	0.159	1.74567e-89	1	LENG8
PCDHA3	6.11012e-93	1.3943	0.385	0.169	1.83304e-89	1	PCDHA3
MYO9A	8.26966e-93	1.49834	0.317	0.181	2.4809e-89	1	MYO9A
SEMA3B	1.30826e-92	1.39426	0.282	0.159	3.92477e-89	1	SEMA3B
PRR26	1.99259e-92	0.937066	0.107	0.171	5.97778e-89	1	PRR26
SEC62-AS1	2.29317e-92	0.842816	0.247	0.156	6.8795e-89	1	SEC62-AS1
KIAA0895L	5.32992e-92	3.04974	0.224	0.182	1.59897e-88	1	KIAA0895L
AL031663.3	6.28952e-92	0.931822	0.299	0.179	1.88686e-88	1	AL031663.3
AL353593.1	1.03747e-91	1.20754	0.27	0.181	3.11242e-88	1	AL353593.1
TMC3-AS1	4.13154e-91	1.56814	0.362	0.129	1.23946e-87	1	TMC3-AS1
C20orf204	4.68644e-91	0.711479	0.257	0.127	1.40593e-87	1	C20orf204
MUC1	5.19509e-91	0.829202	0.138	0.131	1.55853e-87	1	MUC1
LMOD3	7.00787e-91	2.00825	0.219	0.114	2.10236e-87	1	LMOD3
BICDL1	1.06171e-90	1.56564	0.315	0.093	3.18514e-87	1	BICDL1
LINC01772	1.09972e-90	0.748446	0.189	0.135	3.29916e-87	1	LINC01772
SLC26A101	3.08868e-90	1.24564	0.303	0.168	9.26604e-87	1	SLC26A10
PCDH11X	6.73946e-90	1.90715	0.383	0.152	2.02184e-86	1	PCDH11X
SMIM31	7.64698e-90	1.11553	0.143	0.117	2.29409e-86	1	SMIM31
CMYA5	1.01322e-89	0.379919	0.319	0.185	3.03965e-86	1	CMYA5
LY6G5C	1.26415e-89	2.52625	0.332	0.083	3.79244e-86	1	LY6G5C
ADAM22	1.49199e-89	1.39687	0.319	0.17	4.47598e-86	1	ADAM22
NPR2	2.07684e-89	0.961108	0.347	0.177	6.23053e-86	1	NPR2
BRSK2	2.67741e-89	1.81209	0.383	0.242	8.03222e-86	1	BRSK2
SMPDL3A	5.94391e-89	1.81394	0.062	0.101	1.78317e-85	1	SMPDL3A
TAS2R41	1.11581e-88	0.750509	0.289	0.151	3.34743e-85	1	TAS2R4
MARCH4	5.05942e-88	2.19253	0.379	0.154	1.51783e-84	1	MARCH4
IRS2	8.60283e-88	0.76209	0.397	0.293	2.58085e-84	1	IRS2
TRIM2	6.12905e-87	0.370436	0.348	0.178	1.83872e-83	1	TRIM2
CACNB2	7.8077e-87	1.28793	0.339	0.199	2.34231e-83	1	CACNB2
AL645608.2	2.67129e-85	0.849204	0.212	0.105	8.01388e-82	1	AL645608.2
SEMA4D	9.53668e-85	0.56721	0.283	0.172	2.861e-81	1	SEMA4D
ADAMTS10	1.36181e-84	1.84432	0.307	0.11	4.08543e-81	1	ADAMTS10
TMEM72-AS1	3.01311e-84	1.88211	0.266	0.095	9.03932e-81	1	TMEM72-AS1
SCN3B	3.45645e-84	1.03673	0.362	0.136	1.03694e-80	1	SCN3B
FAM27E3	3.94305e-84	1.76947	0.145	0.076	1.18292e-80	1	FAM27E3
RHOF	4.03221e-84	5.76112	0.2	0.104	1.20966e-80	1	RHOF
AL121928.1	4.03417e-84	1.0478	0.163	0.096	1.21025e-80	1	AL121928.1
LINC02021	5.8579e-84	0.892669	0.322	0.162	1.75737e-80	1	LINC02021
NYAP2	1.89357e-83	4.09124	0.272	0.148	5.6807e-80	1	NYAP2
AC108519.1	2.39726e-83	5.48484	0.334	0.192	7.19179e-80	1	AC108519.1
C1RL-AS11	8.50167e-83	1.24301	0.178	0.121	2.5505e-79	1	C1RL-AS1
RAB3IP	2.9833e-82	0.279266	0.307	0.132	8.9499e-79	1	RAB3IP
ABCA5	3.90225e-82	1.26375	0.337	0.17	1.17067e-78	1	ABCA5
RHBDL11	1.3042e-81	0.742748	0.325	0.165	3.91261e-78	1	RHBDL1
AP000350.7	2.70172e-81	0.55887	0.126	0.097	8.10516e-78	1	AP000350.7
AL365203.2	3.0519e-81	1.88503	0.237	0.121	9.15571e-78	1	AL365203.2
C1orf220	6.80732e-81	2.23034	0.262	0.12	2.0422e-77	1	C1orf220
STK361	1.25167e-80	1.19805	0.264	0.158	3.75501e-77	1	STK36
TBX2	1.27783e-80	0.304218	0.118	0.106	3.83348e-77	1	TBX2
RUNX1T1	2.63759e-80	2.64535	0.373	0.167	7.91277e-77	1	RUNX1T1
PCDHB13	5.54237e-80	0.993246	0.289	0.116	1.66271e-76	1	PCDHB13
MT-ND4L	2.29257e-79	0.28394	0.61	0.47	6.87772e-76	1	MT-ND4L
ABHD5	4.86943e-79	1.23607	0.14	0.118	1.46083e-75	1	ABHD5
PDIA2	9.03427e-79	5.83221	0.46	0.296	2.71028e-75	1	PDIA2
TRRAP	4.22728e-78	1.75819	0.269	0.178	1.26818e-74	1	TRRAP
LNX2	1.02055e-77	0.488208	0.268	0.136	3.06165e-74	1	LNX2
RASA2-IT1	5.03264e-77	1.13237	0.307	0.205	1.50979e-73	1	RASA2-IT1
FBXO32	7.78146e-77	1.75584	0.343	0.219	2.33444e-73	1	FBXO32
DAB2IP	1.84595e-76	1.44465	0.294	0.143	5.53784e-73	1	DAB2IP
UPB11	2.82754e-76	0.464322	0.092	0.125	8.48261e-73	1	UPB1
LRRN1	5.29341e-76	1.82351	0.34	0.173	1.58802e-72	1	LRRN1
TPT1-AS1	4.59737e-75	1.60059	0.356	0.217	1.37921e-71	1	TPT1-AS1
CR936218.11	6.43147e-75	0.855955	0.24	0.219	1.92944e-71	1	CR936218.1
AP006623.11	5.72737e-74	0.517682	0.301	0.14	1.71821e-70	1	AP006623.1
KIAA1109	6.08857e-74	3.03934	0.344	0.251	1.82657e-70	1	KIAA1109
SLC6A1	1.07399e-73	1.36009	0.215	0.148	3.22196e-70	1	SLC6A1
SLC13A5	1.1479e-73	0.278804	0.143	0.1	3.44371e-70	1	SLC13A5
AIF1L	1.68668e-73	0.957169	0.203	0.187	5.06004e-70	1	AIF1L
MATN2	8.99847e-73	0.888763	0.335	0.243	2.69954e-69	1	MATN2
SLC3A1	1.48499e-72	0.567348	0.33	0.172	4.45496e-69	1	SLC3A1
SYNJ2	4.07243e-72	0.303774	0.138	0.092	1.22173e-68	1	SYNJ2
CCDC3	1.70844e-71	1.46739	0.298	0.111	5.12532e-68	1	CCDC3
CDH11	1.98982e-71	1.88914	0.146	0.178	5.96946e-68	1	CDH11
ZNF382	2.2999e-71	3.36917	0.308	0.156	6.89969e-68	1	ZNF382
TSPAN18	4.11401e-71	1.241	0.362	0.185	1.2342e-67	1	TSPAN18
LRG1	4.52693e-71	2.06215	0.203	0.144	1.35808e-67	1	LRG1
FCGR3A	2.36834e-70	0.580788	0.02	0.102	7.10503e-67	1	FCGR3A
LRP8	6.7061e-70	1.81698	0.28	0.138	2.01183e-66	1	LRP8
AGAP1	9.84375e-70	4.86563	0.314	0.17	2.95312e-66	1	AGAP1
PYHIN1	1.02162e-69	0.397184	0.069	0.126	3.06487e-66	1	PYHIN1
AL022341.2	2.18853e-69	0.557298	0.105	0.185	6.5656e-66	1	AL022341.2
ABCA10	1.51526e-68	1.28381	0.358	0.152	4.54578e-65	1	ABCA10
RNF217-AS1	2.23415e-68	1.27223	0.272	0.192	6.70246e-65	1	RNF217-AS1
ALS2	2.90132e-68	8.21413	0.293	0.162	8.70396e-65	1	ALS2
PHF20L1	1.41978e-67	2.33634	0.434	0.208	4.25934e-64	1	PHF20L1
DCLK1	1.8198e-67	0.385927	0.345	0.178	5.45941e-64	1	DCLK1
SCN8A	2.24873e-67	4.85923	0.317	0.171	6.7462e-64	1	SCN8A
MAPK11	4.35438e-67	1.83584	0.364	0.161	1.30631e-63	1	MAPK11
EDIL3	4.98856e-67	2.37801	0.187	0.211	1.49657e-63	1	EDIL3
GRM8	5.81097e-67	2.31592	0.266	0.108	1.74329e-63	1	GRM8
SEMA3C	9.14944e-67	1.30553	0.175	0.162	2.74483e-63	1	SEMA3C
KAT6B1	1.00219e-66	1.80292	0.438	0.334	3.00658e-63	1	KAT6B
UCN	1.36204e-66	0.933824	0.313	0.166	4.08611e-63	1	UCN
ACTC1	1.92347e-66	0.641822	0.217	0.168	5.77042e-63	1	ACTC1
FBLN1	2.33091e-66	0.727243	0.19	0.154	6.99272e-63	1	FBLN1
ELF3-AS1	5.27338e-66	1.40837	0.112	0.183	1.58201e-62	1	ELF3-AS1
FRG1-DT	9.21357e-66	0.31022	0.272	0.145	2.76407e-62	1	FRG1-DT
PRR34	1.24231e-65	2.28481	0.336	0.174	3.72692e-62	1	PRR34
LINC00907	1.25896e-65	1.15278	0.318	0.224	3.77687e-62	1	LINC00907
GOLGA6L91	1.97509e-65	0.853221	0.433	0.274	5.92528e-62	1	GOLGA6L9
IBA571	3.69759e-65	0.986287	0.319	0.173	1.10928e-61	1	IBA57
TF1	8.83861e-65	0.70555	0.353	0.235	2.65158e-61	1	TF
KIAA1755	1.77758e-64	0.30223	0.118	0.124	5.33273e-61	1	KIAA1755
EPN2	1.83883e-64	0.981161	0.255	0.199	5.5165e-61	1	EPN2
FSTL4	2.24538e-64	1.9697	0.295	0.124	6.73613e-61	1	FSTL4
AL021368.5	2.8996e-64	2.50393	0.337	0.188	8.69881e-61	1	AL021368.5
ST5	1.07467e-63	6.08562	0.193	0.137	3.22401e-60	1	ST5
PLEKHD1	1.77774e-63	1.56079	0.291	0.138	5.33323e-60	1	PLEKHD1
JPH4	2.68826e-63	2.72425	0.298	0.116	8.06479e-60	1	JPH4
ABCC6	5.12038e-63	0.887253	0.088	0.102	1.53612e-59	1	ABCC6
COL4A41	5.13795e-63	0.567735	0.061	0.148	1.54139e-59	1	COL4A4
GRIN1	1.23815e-62	0.892349	0.304	0.175	3.71446e-59	1	GRIN1
AC244517.1	6.11212e-62	1.41643	0.289	0.12	1.83364e-58	1	AC244517.1
CPNE9	1.19169e-61	1.49368	0.238	0.083	3.57508e-58	1	CPNE9
AC106037.2	9.12033e-61	0.458431	0.103	0.183	2.7361e-57	1	AC106037.2
PROM2	4.19867e-60	1.07018	0.233	0.202	1.2596e-56	1	PROM2
RAPGEF6	8.24602e-60	1.21237	0.272	0.167	2.47381e-56	1	RAPGEF6
ZBTB46	1.26804e-59	1.50827	0.308	0.138	3.80411e-56	1	ZBTB46
AL357497.1	1.62108e-59	1.37002	0.211	0.181	4.86325e-56	1	AL357497.1
TLCD2	5.10819e-59	1.73539	0.338	0.177	1.53246e-55	1	TLCD2
NEBL	5.28662e-59	2.61037	0.35	0.193	1.58599e-55	1	NEBL
FGF5	8.41578e-59	0.323529	0.341	0.217	2.52473e-55	1	FGF5
SCIN	1.00305e-58	7.29861	0.547	0.438	3.00915e-55	1	SCIN
LINC00894	3.37153e-58	0.920046	0.212	0.14	1.01146e-54	1	LINC00894
AL391807.1	4.00115e-58	4.56524	0.323	0.218	1.20035e-54	1	AL391807.1
HTRA4	1.25285e-57	0.260179	0.072	0.115	3.75856e-54	1	HTRA4
MYCBP2-AS1	2.78648e-57	0.674415	0.054	0.121	8.35943e-54	1	MYCBP2-AS1
CFAP53	6.99676e-57	0.720278	0.145	0.158	2.09903e-53	1	CFAP53
LRRC4C	7.00006e-57	1.277	0.394	0.267	2.10002e-53	1	LRRC4C
DNM3	7.03357e-57	1.64346	0.387	0.211	2.11007e-53	1	DNM3
CCDC175	8.64596e-57	1.10391	0.417	0.299	2.59379e-53	1	CCDC175
EPB41L4A	3.77064e-56	0.774051	0.359	0.161	1.13119e-52	1	EPB41L4A
NAV2-IT1	4.25701e-56	1.15264	0.202	0.093	1.2771e-52	1	NAV2-IT1
AC104964.3	5.73389e-56	4.61493	0.367	0.15	1.72017e-52	1	AC104964.3
NRG1-IT3	7.31196e-56	1.05565	0.331	0.12	2.19359e-52	1	NRG1-IT3
RAB37	7.63179e-56	0.296057	0.083	0.154	2.28954e-52	1	RAB37
ROBO41	7.79557e-56	1.25372	0.122	0.098	2.33867e-52	1	ROBO4
ANKRD371	8.06229e-56	2.09389	0.05	0.171	2.41869e-52	1	ANKRD37
NPY1R	8.9849e-56	0.948576	0.23	0.155	2.69547e-52	1	NPY1R
KCNJ9	9.22374e-56	0.304238	0.261	0.261	2.76712e-52	1	KCNJ9
PTPRM	9.57117e-56	0.719967	0.264	0.147	2.87135e-52	1	PTPRM
AL109811.1	1.02005e-55	0.671261	0.403	0.289	3.06015e-52	1	AL109811.1
AL445623.21	1.54955e-55	3.20298	0.357	0.15	4.64865e-52	1	AL445623.2
SEPTIN8	1.81955e-55	4.4716	0.22	0.171	5.45866e-52	1	SEPTIN8
PPFIA2	2.32123e-55	7.5432	0.333	0.176	6.9637e-52	1	PPFIA2
TTYH1	3.4637e-55	0.883641	0.308	0.22	1.03911e-51	1	TTYH1
AL031280.1	3.54044e-55	1.40047	0.237	0.115	1.06213e-51	1	AL031280.1
STARD13-AS	3.65536e-55	1.15265	0.157	0.051	1.09661e-51	1	STARD13-AS
PTPN4	5.67921e-55	2.33107	0.268	0.186	1.70376e-51	1	PTPN4
OTUD7A	6.9668e-55	5.73108	0.281	0.134	2.09004e-51	1	OTUD7A
MT-ND2	1.35718e-54	0.478593	0.555	0.419	4.07154e-51	1	MT-ND2
CCSER1	1.99654e-54	1.84474	0.393	0.204	5.98963e-51	1	CCSER1
FOCAD	3.08347e-54	2.11125	0.329	0.182	9.25041e-51	1	FOCAD
KCNK1	3.85078e-54	2.64883	0.317	0.138	1.15523e-50	1	KCNK1
GOLGA8B	4.55119e-54	0.718575	0.269	0.08	1.36536e-50	1	GOLGA8B
CNKSR1	1.20132e-53	0.559516	0.312	0.162	3.60395e-50	1	CNKSR1
PCDH17	1.259e-53	1.54244	0.305	0.142	3.77701e-50	1	PCDH17
CASKIN1	1.59526e-53	1.3365	0.391	0.271	4.78579e-50	1	CASKIN1
KDM4A-AS1	2.33673e-53	1.33877	0.23	0.156	7.01018e-50	1	KDM4A-AS1
FRY	3.54306e-53	2.44	0.311	0.118	1.06292e-49	1	FRY
ATP1A11	3.85835e-53	0.508868	0.262	0.18	1.15751e-49	1	ATP1A1
NCAM1-AS1	8.7904e-53	0.505714	0.079	0.109	2.63712e-49	1	NCAM1-AS1
HCN1	9.05676e-53	1.71747	0.382	0.197	2.71703e-49	1	HCN1
SORL1	2.96454e-52	3.28026	0.325	0.247	8.89363e-49	1	SORL1
AL137779.11	6.92353e-52	0.639297	0.242	0.24	2.07706e-48	1	AL137779.1
Z98885.3	9.26258e-52	2.00424	0.071	0.143	2.77877e-48	1	Z98885.3
USP3-AS1	2.14739e-51	1.44466	0.194	0.123	6.44217e-48	1	USP3-AS1
CADPS2	6.87858e-51	2.82089	0.387	0.164	2.06357e-47	1	CADPS2
AQP31	9.05044e-51	0.824086	0.135	0.188	2.71513e-47	1	AQP3
AP002762.3	1.581e-50	0.516931	0.147	0.115	4.743e-47	1	AP002762.3
LAMC2	2.77507e-50	0.531964	0.246	0.09	8.32522e-47	1	LAMC2
UBAP1L1	5.06226e-50	1.06473	0.33	0.201	1.51868e-46	1	UBAP1L
AC104964.1	8.44949e-50	1.1519	0.161	0.174	2.53485e-46	1	AC104964.1
ID2	1.11335e-49	1.04305	0.03	0.109	3.34005e-46	1	ID2
ARTN	1.55106e-49	0.81312	0.173	0.126	4.65318e-46	1	ARTN
LINC02284	4.57153e-49	0.551	0.224	0.095	1.37146e-45	1	LINC02284
DPH1	7.7999e-49	0.673259	0.129	0.133	2.33997e-45	1	DPH1
LINC01122	1.88e-48	4.36924	0.309	0.162	5.63999e-45	1	LINC01122
INTS6L	4.11139e-48	1.67757	0.257	0.142	1.23342e-44	1	INTS6L
SCG3	6.51851e-48	2.67466	0.264	0.224	1.95555e-44	1	SCG3
ERBB4	7.38923e-48	1.95258	0.362	0.117	2.21677e-44	1	ERBB4
CSPG5	8.79823e-48	1.83833	0.275	0.197	2.63947e-44	1	CSPG5
COLEC12	1.06026e-47	1.69678	0.29	0.219	3.18078e-44	1	COLEC12
CRB11	1.49243e-47	0.552411	0.289	0.232	4.47728e-44	1	CRB1
ZRANB2-AS2	3.74113e-47	1.96307	0.317	0.192	1.12234e-43	1	ZRANB2-AS2
PLD3	4.84612e-47	0.323293	0.098	0.108	1.45384e-43	1	PLD3
TMEM130	7.68527e-47	1.93818	0.28	0.154	2.30558e-43	1	TMEM130
PCDHB41	2.03017e-46	1.12077	0.309	0.168	6.0905e-43	1	PCDHB4
EPHB6	2.14938e-46	1.86585	0.311	0.144	6.44815e-43	1	EPHB6
SYT13	1.15855e-45	1.25328	0.516	0.361	3.47564e-42	1	SYT1
MTMR4	1.24289e-45	1.2492	0.285	0.168	3.72866e-42	1	MTMR4
CADM2	2.12298e-45	1.8131	0.328	0.206	6.36895e-42	1	CADM2
SLC24A2	2.23878e-45	2.39878	0.225	0.138	6.71635e-42	1	SLC24A2
RYR3	2.62636e-45	1.7956	0.294	0.134	7.87907e-42	1	RYR3
C5orf49	2.93074e-45	0.580814	0.154	0.19	8.79223e-42	1	C5orf49
AC245452.1	4.67288e-45	1.85682	0.233	0.14	1.40186e-41	1	AC245452.1
SEMA6D	1.62205e-44	2.15956	0.27	0.213	4.86614e-41	1	SEMA6D
AC134349.1	8.3885e-44	1.0125	0.239	0.171	2.51655e-40	1	AC134349.1
LRP6	9.60311e-44	1.35994	0.266	0.208	2.88093e-40	1	LRP6
TSPOAP1	3.58821e-43	6.52142	0.293	0.135	1.07646e-39	1	TSPOAP1
PCA3	8.598e-43	1.45991	0.247	0.197	2.5794e-39	1	PCA3
TBC1D32	1.64312e-42	0.761156	0.315	0.205	4.92937e-39	1	TBC1D32
LARGE-AS1	3.08047e-42	0.580586	0.15	0.23	9.24141e-39	1	LARGE-AS1
KLB	3.68734e-42	0.626466	0.099	0.152	1.1062e-38	1	KLB
ERC1	3.77315e-42	1.10991	0.276	0.187	1.13195e-38	1	ERC1
TP53INP2	4.74359e-42	5.44139	0.313	0.177	1.42308e-38	1	TP53INP2
AL079343.1	5.25332e-42	0.468564	0.276	0.176	1.576e-38	1	AL079343.1
PRICKLE1	6.78371e-42	1.94722	0.257	0.073	2.03511e-38	1	PRICKLE1
OLFM3	6.89455e-42	3.37798	0.218	0.179	2.06836e-38	1	OLFM3
RELCH	9.22025e-42	2.03795	0.246	0.145	2.76607e-38	1	RELCH
SERPINE11	1.20426e-41	0.280903	0.11	0.178	3.61277e-38	1	SERPINE1
CHL1	2.0492e-41	1.15009	0.372	0.265	6.14759e-38	1	CHL1
ITGA1	4.61574e-41	0.296345	0.09	0.213	1.38472e-37	1	ITGA1
SYT2	9.4396e-41	1.8895	0.271	0.213	2.83188e-37	1	SYT2
EPHB1	9.56256e-41	2.2034	0.248	0.119	2.86877e-37	1	EPHB1
BRICD5	3.32095e-40	0.648795	0.08	0.11	9.96285e-37	1	BRICD5
SLC12A8	3.3568e-40	0.567809	0.146	0.169	1.00704e-36	1	SLC12A8
TTLL9	4.91969e-40	0.798286	0.133	0.14	1.47591e-36	1	TTLL9
RELN	1.09514e-39	2.15006	0.344	0.146	3.28541e-36	1	RELN
CARMN1	1.52198e-39	0.51335	0.128	0.138	4.56594e-36	1	CARMN
SLC9A3-AS1	5.61697e-39	0.79574	0.261	0.179	1.68509e-35	1	SLC9A3-AS1
AL451123.1	1.28963e-38	1.0826	0.21	0.109	3.86888e-35	1	AL451123.1
POU2F1	1.37347e-38	6.89029	0.303	0.204	4.1204e-35	1	POU2F1
DSCAML1	1.42569e-38	2.38414	0.306	0.098	4.27707e-35	1	DSCAML1
AP004608.1	6.95326e-38	0.624538	0.228	0.108	2.08598e-34	1	AP004608.1
PLAGL1	1.57055e-37	0.488448	0.227	0.213	4.71165e-34	1	PLAGL1
TSPAN9	8.2942e-37	1.24587	0.18	0.171	2.48826e-33	1	TSPAN9
CELF2-DT	8.74433e-37	1.88606	0.082	0.103	2.6233e-33	1	CELF2-DT
GRM3	9.38082e-37	3.12457	0.275	0.145	2.81425e-33	1	GRM3
SEMA6A-AS1	1.92798e-36	0.979535	0.368	0.24	5.78395e-33	1	SEMA6A-AS1
AC106795.2	3.23183e-36	3.06801	0.268	0.196	9.69549e-33	1	AC106795.2
PRRC2B	6.76133e-36	1.33816	0.278	0.223	2.0284e-32	1	PRRC2B
SOX4	1.97868e-35	0.418503	0.584	0.498	5.93603e-32	1	SOX4
DNAH10OS	2.24612e-35	2.16083	0.286	0.103	6.73835e-32	1	DNAH10OS
GABRG31	2.28808e-35	0.767247	0.076	0.167	6.86424e-32	1	GABRG3
AL139286.31	2.75842e-35	0.648894	0.262	0.129	8.27526e-32	1	AL139286.3
AC108925.1	3.38489e-35	0.484751	0.154	0.095	1.01547e-31	1	AC108925.1
PTPRN	4.39829e-35	4.35545	0.269	0.143	1.31949e-31	1	PTPRN
AL662844.4	4.89884e-35	0.876191	0.189	0.229	1.46965e-31	1	AL662844.4
HECW1	5.42535e-35	2.404	0.346	0.156	1.62761e-31	1	HECW1
SMCR5	2.03523e-34	1.14526	0.257	0.137	6.10568e-31	1	SMCR5
OVGP1	2.76891e-34	1.38469	0.241	0.241	8.30672e-31	1	OVGP1
AL162293.1	2.815e-34	0.457296	0.153	0.105	8.44499e-31	1	AL162293.1
FRMD4B	3.90981e-34	5.94473	0.311	0.247	1.17294e-30	1	FRMD4B
STMND1	8.20244e-34	1.29413	0.126	0.131	2.46073e-30	1	STMND1
SCNN1A	9.87942e-34	0.755292	0.101	0.1	2.96383e-30	1	SCNN1A
CELF2-AS2	1.19219e-33	1.09447	0.163	0.112	3.57656e-30	1	CELF2-AS2
CAPRIN2	2.27031e-33	1.89484	0.237	0.137	6.81094e-30	1	CAPRIN2
CADM3-AS1	4.08034e-33	2.30482	0.194	0.227	1.2241e-29	1	CADM3-AS1
BMP8A	9.55341e-33	1.7839	0.173	0.16	2.86602e-29	1	BMP8A
MYLK	1.17019e-32	1.08051	0.238	0.197	3.51056e-29	1	MYLK
TSC22D4	1.9601e-32	1.69778	0.193	0.208	5.88031e-29	1	TSC22D4
DGKI	2.06534e-32	1.80447	0.28	0.108	6.19602e-29	1	DGKI
AL161938.1	2.62654e-32	0.401636	0.219	0.196	7.87962e-29	1	AL161938.1
AC114939.1	2.68242e-32	0.298351	0.225	0.137	8.04726e-29	1	AC114939.1
ATP8A2	2.85933e-32	2.03135	0.302	0.126	8.57799e-29	1	ATP8A2
MLLT3	4.44173e-32	1.96513	0.31	0.163	1.33252e-28	1	MLLT3
AL162386.21	4.88736e-32	0.322084	0.33	0.24	1.46621e-28	1	AL162386.2
CHRM3-AS2	5.22897e-32	1.89577	0.299	0.329	1.56869e-28	1	CHRM3-AS2
Z84468.1	7.40175e-32	0.886833	0.129	0.105	2.22053e-28	1	Z84468.1
GFPT2	1.73242e-31	2.29397	0.196	0.155	5.19725e-28	1	GFPT2
AL034348.1	2.53193e-31	1.01866	0.174	0.157	7.59578e-28	1	AL034348.1
AUTS2	1.74021e-30	1.12278	0.336	0.26	5.22062e-27	1	AUTS2
SOX2-OT	1.13556e-29	1.1642	0.197	0.207	3.40669e-26	1	SOX2-OT
GABRA11	1.1759e-29	0.434751	0.256	0.195	3.5277e-26	1	GABRA1
AL022322.2	2.36242e-29	0.572746	0.151	0.196	7.08726e-26	1	AL022322.2
CEMIP	3.4748e-29	1.32036	0.198	0.118	1.04244e-25	1	CEMIP
MPDZ1	5.0937e-29	0.808351	0.308	0.258	1.52811e-25	1	MPDZ
NEUROD21	8.09641e-29	0.349056	0.283	0.158	2.42892e-25	1	NEUROD2
HECW1-IT1	9.70163e-29	3.74753	0.243	0.077	2.91049e-25	1	HECW1-IT1
KCNC21	9.85037e-29	0.57016	0.162	0.127	2.95511e-25	1	KCNC2
NOVA11	1.84213e-28	0.675745	0.376	0.27	5.5264e-25	1	NOVA1
DOCK9	2.12004e-28	0.434506	0.327	0.191	6.36011e-25	1	DOCK9
RERE	8.76405e-28	0.884492	0.404	0.33	2.62921e-24	1	RERE
SNRK-AS1	1.33881e-27	0.968496	0.146	0.208	4.01642e-24	1	SNRK-AS1
UNC5C	1.7519e-27	4.25475	0.269	0.209	5.25569e-24	1	UNC5C
ARHGEF12	1.9387e-27	1.90864	0.229	0.18	5.81611e-24	1	ARHGEF12
AC104389.51	1.93923e-27	0.621923	0.243	0.19	5.81768e-24	1	AC104389.5
NEO1	2.21747e-27	2.06139	0.254	0.188	6.65241e-24	1	NEO1
AL359881.1	4.13083e-27	1.22979	0.251	0.117	1.23925e-23	1	AL359881.1
OLIG2	6.88154e-27	0.351533	0.121	0.169	2.06446e-23	1	OLIG2
Z95114.1	1.15598e-26	1.43478	0.275	0.201	3.46793e-23	1	Z95114.1
NRG1-IT1	1.25259e-26	1.81335	0.308	0.084	3.75777e-23	1	NRG1-IT1
B3GALT2	2.05271e-26	0.701421	0.263	0.186	6.15813e-23	1	B3GALT2
PRELP	3.49965e-26	1.39082	0.129	0.186	1.0499e-22	1	PRELP
AHNAK2	1.48453e-25	1.02532	0.269	0.127	4.4536e-22	1	AHNAK2
JARID2	1.5612e-25	0.768537	0.35	0.197	4.68359e-22	1	JARID2
KLHL6-AS1	7.1953e-25	1.88398	0.117	0.154	2.15859e-21	1	KLHL6-AS1
C1S	1.43919e-24	0.386074	0.162	0.142	4.31757e-21	1	C1S
MIR99AHG	1.63337e-24	2.48843	0.261	0.261	4.90012e-21	1	MIR99AHG
NPIPA1	4.17626e-24	1.05708	0.187	0.144	1.25288e-20	1	NPIPA1
SILC1	6.32619e-24	1.58011	0.281	0.12	1.89786e-20	1	SILC1
RNF152	6.56395e-24	0.954355	0.244	0.107	1.96918e-20	1	RNF152
CYP51A1	7.52377e-24	0.503621	0.19	0.233	2.25713e-20	1	CYP51A1
PDE1C	1.13253e-23	1.09719	0.254	0.137	3.3976e-20	1	PDE1C
MFSD6	1.23358e-23	2.7451	0.145	0.107	3.70073e-20	1	MFSD6
AL049828.11	1.43252e-23	0.411723	0.227	0.157	4.29755e-20	1	AL049828.1
SNCB	1.98926e-23	1.07572	0.175	0.183	5.96778e-20	1	SNCB
AL354836.11	2.0924e-23	0.89011	0.098	0.142	6.2772e-20	1	AL354836.1
PHEX	4.15653e-23	1.26133	0.187	0.15	1.24696e-19	1	PHEX
CLTCL1	4.96769e-23	0.864	0.231	0.105	1.49031e-19	1	CLTCL1
ZFAND51	2.82757e-22	0.286071	0.15	0.15	8.48272e-19	1	ZFAND5
PRICKLE2	2.82965e-22	2.19087	0.214	0.104	8.48895e-19	1	PRICKLE2
IFRD1	8.85689e-22	1.23123	0.277	0.268	2.65707e-18	1	IFRD1
MIR34AHG	1.48626e-21	1.43296	0.184	0.246	4.45877e-18	1	MIR34AHG
MMP24	4.20471e-21	2.01425	0.279	0.163	1.26141e-17	1	MMP24
ZFYVE28	5.84988e-21	1.08685	0.163	0.132	1.75496e-17	1	ZFYVE28
SHC3	1.63852e-20	1.43073	0.271	0.214	4.91556e-17	1	SHC3
RAB6A	2.42141e-20	3.77548	0.329	0.194	7.26422e-17	1	RAB6A
CHRNA7	2.79182e-20	0.567832	0.242	0.142	8.37545e-17	1	CHRNA7
SPON1	8.18613e-20	1.55444	0.069	0.127	2.45584e-16	1	SPON1
STARD4-AS1	1.35511e-19	1.36958	0.301	0.202	4.06532e-16	1	STARD4-AS1
FRMD3	1.63592e-19	1.62536	0.292	0.122	4.90777e-16	1	FRMD3
TCF7	1.90741e-19	2.39174	0.141	0.147	5.72222e-16	1	TCF7
PLCB4	5.29557e-19	3.68123	0.206	0.133	1.58867e-15	1	PLCB4
TMEM63C	6.14904e-19	1.28735	0.316	0.204	1.84471e-15	1	TMEM63C
SOS1-IT1	7.00341e-19	1.66309	0.172	0.148	2.10102e-15	1	SOS1-IT1
EFCAB51	9.62735e-19	0.911833	0.254	0.169	2.88821e-15	1	EFCAB5
NDRG1	1.80569e-18	3.88885	0.228	0.142	5.41708e-15	1	NDRG1
AC127496.1	3.91419e-18	1.28034	0.113	0.153	1.17426e-14	1	AC127496.1
AC124312.21	1.04695e-17	1.63797	0.204	0.165	3.14086e-14	1	AC124312.2
PDZRN3	1.6055e-17	0.375025	0.195	0.184	4.81651e-14	1	PDZRN3
MADD	1.87006e-17	3.83452	0.259	0.154	5.61017e-14	1	MADD
ZFHX2-AS1	1.88934e-17	0.768417	0.222	0.2	5.66803e-14	1	ZFHX2-AS1
AF131215.61	2.23524e-17	1.88375	0.438	0.341	6.70573e-14	1	AF131215.6
AL158832.2	2.24369e-17	1.97533	0.179	0.153	6.73106e-14	1	AL158832.2
NBPF15	2.25245e-17	0.747006	0.152	0.128	6.75735e-14	1	NBPF15
SLC5A3	3.04968e-17	0.339454	0.192	0.231	9.14905e-14	1	SLC5A3
RYR2	5.17944e-17	1.47539	0.164	0.161	1.55383e-13	1	RYR2
SYP1	5.53415e-17	1.11334	0.34	0.193	1.66025e-13	1	SYP
VLDLR-AS1	6.76916e-17	1.62248	0.24	0.17	2.03075e-13	1	VLDLR-AS1
PTPRS	1.15312e-16	1.19495	0.252	0.206	3.45936e-13	1	PTPRS
TMEFF2	1.47873e-16	2.91779	0.262	0.064	4.4362e-13	1	TMEFF2
AL139317.5	1.98756e-16	2.78386	0.172	0.14	5.96268e-13	1	AL139317.5
UNKL	3.57571e-16	7.29828	0.226	0.164	1.07271e-12	1	UNKL
PCDHB11	4.64626e-16	2.09055	0.239	0.16	1.39388e-12	1	PCDHB11
PCDHA5	5.44626e-16	1.97429	0.28	0.182	1.63388e-12	1	PCDHA5
BRINP1	9.5089e-16	2.07123	0.328	0.17	2.85267e-12	1	BRINP1
CAPN3	1.07331e-15	1.2851	0.212	0.158	3.21993e-12	1	CAPN3
CCBE1	1.38753e-15	1.90263	0.171	0.203	4.1626e-12	1	CCBE1
AL162171.3	1.76087e-15	1.26222	0.231	0.17	5.28261e-12	1	AL162171.3
PCDHA11	1.96285e-15	0.781328	0.243	0.102	5.88856e-12	1	PCDHA11
KCNJ3	2.22544e-15	2.06371	0.179	0.125	6.67631e-12	1	KCNJ3
PCDHAC1	2.27811e-15	0.674426	0.241	0.141	6.83432e-12	1	PCDHAC1
AL365181.1	3.59188e-15	2.09247	0.26	0.199	1.07756e-11	1	AL365181.1
GNB3	4.06709e-15	0.99259	0.263	0.161	1.22013e-11	1	GNB3
PLCH21	5.59233e-15	0.366555	0.149	0.253	1.6777e-11	1	PLCH2
ANO4	6.69153e-15	2.66231	0.286	0.119	2.00746e-11	1	ANO4
KRTAP5-AS1	8.28413e-15	0.858583	0.272	0.135	2.48524e-11	1	KRTAP5-AS1
DOCK3	2.43313e-14	0.885108	0.249	0.119	7.29938e-11	1	DOCK3
TMEM132B	3.02818e-14	0.396752	0.227	0.117	9.08453e-11	1	TMEM132B
LINC01116	7.39632e-14	2.29782	0.144	0.107	2.2189e-10	1	LINC01116
OSBPL6	8.19727e-14	1.27358	0.259	0.134	2.45918e-10	1	OSBPL6
PCDHB15	2.89675e-13	1.14721	0.231	0.185	8.69026e-10	1	PCDHB15
VLDLR	3.21467e-13	4.57117	0.266	0.208	9.64401e-10	1	VLDLR
AL022328.1	5.22101e-13	1.29088	0.044	0.104	1.5663e-09	1	AL022328.1
DUOX1	7.67817e-13	0.81228	0.163	0.148	2.30345e-09	1	DUOX1
ERC2-IT1	2.3672e-12	2.13224	0.174	0.141	7.10161e-09	1	ERC2-IT1
AC108053.1	3.50949e-12	1.21583	0.176	0.168	1.05285e-08	1	AC108053.1
MAP3K6	3.65846e-12	1.08901	0.232	0.162	1.09754e-08	1	MAP3K6
PDZD2	3.97956e-12	1.51708	0.145	0.135	1.19387e-08	1	PDZD2
SLITRK5	4.50226e-12	1.90748	0.219	0.142	1.35068e-08	1	SLITRK5
ITGA11	4.63456e-12	0.868033	0.142	0.129	1.39037e-08	1	ITGA11
NAV2-AS3	1.2091e-11	1.54196	0.159	0.136	3.6273e-08	1	NAV2-AS3
LINC01902	2.01522e-11	1.93723	0.24	0.13	6.04567e-08	1	LINC01902
PCDH9	2.35508e-11	1.83173	0.228	0.284	7.06523e-08	1	PCDH9
ANKRD23	2.55652e-11	0.274758	0.126	0.135	7.66955e-08	1	ANKRD23
QSOX2	2.80933e-11	4.81803	0.24	0.179	8.428e-08	1	QSOX2
AC246817.11	3.17049e-11	1.984	0.263	0.22	9.51148e-08	1	AC246817.1
AL592182.2	4.45372e-11	0.889058	0.151	0.153	1.33611e-07	1	AL592182.2
SCRG1	4.87091e-11	4.86516	0.187	0.179	1.46127e-07	1	SCRG1
NRG1	2.68518e-10	1.03089	0.278	0.089	8.05555e-07	1	NRG1
AP000766.1	3.8489e-10	0.731262	0.222	0.197	1.15467e-06	1	AP000766.1
AL360169.2	3.92275e-10	0.304537	0.052	0.135	1.17683e-06	1	AL360169.2
MMP19	1.15118e-09	1.88586	0.266	0.228	3.45354e-06	1	MMP19
PLAC9	1.94767e-09	1.0536	0.086	0.257	5.84301e-06	1	PLAC9
SEMA4G	2.17838e-09	0.865561	0.279	0.262	6.53515e-06	1	SEMA4G
COL4A11	3.7137e-09	0.493319	0.11	0.251	1.11411e-05	1	COL4A1
AL031846.2	7.04193e-09	1.77347	0.257	0.173	2.11258e-05	1	AL031846.2
HIST1H2BH	9.40542e-09	0.312706	0.065	0.106	2.82162e-05	1	HIST1H2BH
LINC01088	1.00662e-08	0.592588	0.199	0.201	3.01985e-05	1	LINC01088
MIR4435-2HG	1.03262e-08	0.513474	0.321	0.313	3.09785e-05	1	MIR4435-2HG
AC137894.3	1.11458e-08	0.456276	0.173	0.114	3.34374e-05	1	AC137894.3
GABPB1-AS1	1.91075e-08	1.81391	0.3	0.325	5.73225e-05	1	GABPB1-AS1
CADM3	2.2644e-08	3.44094	0.252	0.19	6.79319e-05	1	CADM3
PTCHD1	2.95776e-08	2.85509	0.16	0.114	8.87329e-05	1	PTCHD1
PCDH11Y	3.32178e-08	0.840516	0.106	0.143	9.96533e-05	1	PCDH11Y
TRIM9	4.11814e-08	1.56035	0.219	0.189	0.000123544	1	TRIM9
AP002784.1	4.32722e-08	0.73529	0.132	0.206	0.000129816	1	AP002784.1
AC245060.6	4.83367e-08	1.6178	0.263	0.179	0.00014501	1	AC245060.6
SPDYE16	4.83424e-08	0.440131	0.196	0.163	0.000145027	1	SPDYE16
DMTN	6.80108e-08	0.862223	0.113	0.08	0.000204032	1	DMTN
AF038458.2	7.29596e-08	1.36579	0.132	0.075	0.000218879	1	AF038458.2
TRHDE-AS1	1.20934e-07	1.52135	0.152	0.127	0.000362802	1	TRHDE-AS1
CBS	1.2506e-07	2.07839	0.239	0.219	0.000375179	1	CBS
PCDHGA11	5.15172e-07	1.81188	0.149	0.105	0.00154552	1	PCDHGA11
KIAA1549L	7.75968e-07	2.91517	0.22	0.208	0.0023279	1	KIAA1549L
AL627308.31	9.81944e-07	1.01011	0.147	0.153	0.00294583	1	AL627308.3
CNTD2	9.83222e-07	1.1991	0.151	0.178	0.00294966	1	CNTD2
C22orf24	1.07611e-06	0.888483	0.181	0.187	0.00322832	1	C22orf24
MAS1	1.09331e-06	2.17213	0.136	0.067	0.00327993	1	MAS1
GTF3C2-AS1	1.2958e-06	1.45987	0.216	0.218	0.00388739	1	GTF3C2-AS1
AL596451.1	1.45481e-06	3.04385	0.225	0.163	0.00436442	1	AL596451.1
PKHD1L1	1.53224e-06	1.18738	0.214	0.188	0.00459671	1	PKHD1L1
S100A1	1.86354e-06	0.888626	0.216	0.189	0.00559061	1	S100A1
AP001033.1	2.25622e-06	2.41164	0.181	0.13	0.00676867	1	AP001033.1
AC138969.1	2.43074e-06	0.807887	0.164	0.206	0.00729221	1	AC138969.1
TFR2	2.88013e-06	1.22002	0.237	0.212	0.00864039	1	TFR2
SELENOP	8.47556e-06	1.37806	0.02	0.11	0.0254267	1	SELENOP
SLIT21	1.53193e-05	1.18434	0.15	0.122	0.0459579	1	SLIT2
HDAC41	1.62558e-05	2.11577	0.189	0.225	0.0487673	1	HDAC4
AL139424.3	2.13837e-05	1.25878	0.21	0.151	0.0641512	1	AL139424.3
ADAMTSL3	2.20843e-05	1.4302	0.119	0.157	0.0662528	1	ADAMTSL3
CHN2	2.38361e-05	5.38567	0.157	0.214	0.0715082	1	CHN2
GABBR2	3.00524e-05	1.61995	0.245	0.209	0.0901571	1	GABBR2
PLXNA2	3.94277e-05	1.80992	0.177	0.119	0.118283	1	PLXNA2
PTK6	0.000108855	1.36092	0.129	0.185	0.326564	1	PTK6
MTRNR2L4	0.000112777	1.49029	0.234	0.159	0.338332	1	MTRNR2L4
LRRC39	0.000119219	1.19063	0.107	0.062	0.357656	1	LRRC39
FAM85B	0.000134274	0.675256	0.1	0.133	0.402822	1	FAM85B
LYG2	0.000150468	5.83162	0.196	0.207	0.451404	1	LYG2
GABBR1	0.000189767	2.17498	0.328	0.291	0.569302	1	GABBR1
DHCR24	0.000200377	1.49177	0.212	0.209	0.601131	1	DHCR24
ANKS4B	0.000361937	0.875432	0.18	0.129	1	1	ANKS4B
AP001107.1	0.000368793	0.974608	0.163	0.182	1	1	AP001107.1
THBS2	0.000395731	0.297215	0.21	0.189	1	1	THBS2
RBM5-AS1	0.000737012	0.899106	0.232	0.205	1	1	RBM5-AS1
SEZ6	0.00124226	2.35031	0.159	0.144	1	1	SEZ6
MGST1	0.00216024	1.63356	0.032	0.213	1	1	MGST1
AL158055.1	0.00262984	0.267816	0.134	0.297	1	1	AL158055.1
ERVMER61-1	0.00278101	1.88658	0.137	0.086	1	1	ERVMER61-1
AC135050.1	0.00328535	1.04978	0.146	0.16	1	1	AC135050.1
LY6H	0.00407419	1.47302	0.197	0.184	1	1	LY6H
AL109628.2	0.00575106	1.08219	0.218	0.217	1	1	AL109628.2
AP000787.11	0.00613017	0.455108	0.126	0.146	1	1	AP000787.1
EFNB2	0.00640563	0.845664	0.228	0.14	1	1	EFNB2
GABRA21	0.00647084	1.46401	0.163	0.184	1	1	GABRA2
ZNF552	0.00706218	1.78708	0.228	0.206	1	1	ZNF552
GCNA1	0.00767597	0.457553	0.191	0.238	1	1	GCNA
ADAMTSL4	0.00779622	1.51438	0.146	0.136	1	1	ADAMTSL4
CNTNAP2	0.00883149	1.23939	0.243	0.159	1	1	CNTNAP2
TUBB4A	0.00902427	1.49779	0.144	0.286	1	1	TUBB4A
RFLNA	0.00979817	0.633352	0.08	0.117	1	1	RFLNA
SLC6A12	0	12.1378	0.049	0.513	0	2	SLC6A12
HES6	0	4.61211	0.786	0.411	0	2	HES6
EEF1A1	0	3.72913	0.971	0.391	0	2	EEF1A1
KLRD1	0	2.93459	0.033	0.124	0	2	KLRD1
TMEM51-AS1	0	2.85495	0.034	0.266	0	2	TMEM51-AS1
AC118344.11	0	2.85179	0.036	0.204	0	2	AC118344.1
TNFRSF41	0	2.85106	0.105	0.54	0	2	TNFRSF4
TMEM132C	0	2.81993	0.059	0.254	0	2	TMEM132C
SNHG29	0	2.3394	0.94	0.291	0	2	SNHG29
DIRAS3	0	2.27238	0.069	0.274	0	2	DIRAS3
CCL2	0	2.20217	0.048	0.121	0	2	CCL2
IAPP	0	2.13832	0.117	0.137	0	2	IAPP
AC239799.2	0	2.05363	0.097	0.162	0	2	AC239799.2
OLFML31	0	1.8579	0.114	0.472	0	2	OLFML3
IL1R12	0	1.85731	0.068	0.376	0	2	IL1R1
AC132872.5	0	1.85608	0.028	0.125	0	2	AC132872.5
LINC01934	0	1.85431	0.045	0.121	0	2	LINC01934
SYT21	0	1.85272	0.065	0.247	0	2	SYT2
RACK1	0	1.75719	0.925	0.324	0	2	RACK1
DEPP1	0	1.72929	0.031	0.159	0	2	DEPP1
AL139385.1	0	1.68896	0.109	0.133	0	2	AL139385.1
SLC12A81	0	1.53457	0.011	0.185	0	2	SLC12A8
WFDC1	0	1.52373	0.069	0.144	0	2	WFDC1
AL157813.1	0	1.504	0.065	0.136	0	2	AL157813.1
ALX3	0	1.5019	0.029	0.217	0	2	ALX3
LIN28A	0	1.46126	0.12	0.173	0	2	LIN28A
CALML3-AS1	0	1.43921	0.039	0.265	0	2	CALML3-AS1
SLC9A3R2	0	1.43443	0.096	0.218	0	2	SLC9A3R2
COL11A21	0	1.39615	0.008	0.102	0	2	COL11A2
MOG1	0	1.29999	0.076	0.246	0	2	MOG
AL035427.2	0	1.27286	0.067	0.168	0	2	AL035427.2
LINC003271	0	1.26917	0.033	0.167	0	2	LINC00327
GAPDH	0	1.25988	0.845	0.378	0	2	GAPDH
IL21R1	0	1.25621	0.046	0.117	0	2	IL21R
TAT-AS1	0	1.21297	0.068	0.266	0	2	TAT-AS1
C5orf491	0	1.20329	0.094	0.194	0	2	C5orf49
C9orf139	0	1.11376	0.03	0.122	0	2	C9orf139
ZMYND10	0	1.0728	0.034	0.122	0	2	ZMYND10
AL357141.1	0	1.072	0.015	0.117	0	2	AL357141.1
ATF5	0	1.06394	0.067	0.237	0	2	ATF5
VIPR1-AS1	0	1.05361	0.032	0.126	0	2	VIPR1-AS1
PLEKHD11	0	1.05211	0.031	0.189	0	2	PLEKHD1
PPP1R26-AS11	0	0.855042	0.017	0.159	0	2	PPP1R26-AS1
ASPN	0	0.777067	0.045	0.212	0	2	ASPN
CEBPA	0	0.731382	0.048	0.106	0	2	CEBPA
AC119403.1	0	0.695538	0.103	0.144	0	2	AC119403.1
HBB1	0	0.605191	0.039	0.11	0	2	HBB
CCN2	0	0.536433	0.102	0.171	0	2	CCN2
GRIN11	0	0.534233	0.077	0.22	0	2	GRIN1
PCDHGC4	0	0.533643	0.03	0.154	0	2	PCDHGC4
AF121898.1	0	0.532959	0.02	0.135	0	2	AF121898.1
AL627316.11	0	0.453327	0.032	0.134	0	2	AL627316.1
SGSM1	0	0.415977	0.073	0.189	0	2	SGSM1
PPP1R14A	0	0.400329	0.05	0.279	0	2	PPP1R14A
MT1E	0	0.29725	0.049	0.256	0	2	MT1E
NCMAP	0	0.27183	0.062	0.101	0	2	NCMAP
COL4A42	0	0.271066	0.03	0.143	0	2	COL4A4
CRHR1	0	0.269981	0.03	0.141	0	2	CRHR1
GLS21	0	0.261882	0.057	0.281	0	2	GLS2
AC105916.1	0	0.260117	0.131	0.271	0	2	AC105916.1
AL356608.31	4.47891e-308	1.13089	0.084	0.14	1.34367e-304	2	AL356608.3
AC100827.4	2.62763e-306	2.85071	0.085	0.337	7.8829e-303	2	AC100827.4
KCNK9	1.14101e-304	0.531123	0.062	0.284	3.42302e-301	2	KCNK9
C22orf241	2.25456e-303	1.84918	0.036	0.207	6.76369e-300	2	C22orf24
AC254562.21	2.86148e-301	0.36185	0.099	0.128	8.58444e-298	2	AC254562.2
AL162274.2	1.11383e-292	0.523177	0.015	0.165	3.34149e-289	2	AL162274.2
AL592182.21	2.2593e-292	1.85511	0.024	0.17	6.7779e-289	2	AL592182.2
KNDC1	1.0172e-289	1.27301	0.091	0.182	3.0516e-286	2	KNDC1
LINC003311	2.4795e-286	0.402947	0.086	0.151	7.4385e-283	2	LINC00331
AC110716.2	5.84802e-286	2.48037	0.051	0.123	1.75441e-282	2	AC110716.2
DIP2A-IT1	2.14795e-284	0.387066	0.04	0.1	6.44384e-281	2	DIP2A-IT1
AL353804.11	5.87636e-282	0.3972	0.103	0.273	1.76291e-278	2	AL353804.1
ISG15	1.59284e-279	2.72157	0.068	0.113	4.77852e-276	2	ISG15
HCN2	1.67723e-278	0.474922	0.089	0.222	5.03169e-275	2	HCN2
TPH11	1.94583e-277	0.686021	0.104	0.286	5.8375e-274	2	TPH1
AL034417.21	8.31761e-275	0.272004	0.077	0.145	2.49528e-271	2	AL034417.2
IER5L	3.14625e-274	3.51459	0.114	0.107	9.43875e-271	2	IER5L
STMND11	3.55037e-271	0.879679	0.061	0.14	1.06511e-267	2	STMND1
FRY-AS11	1.20404e-270	1.8465	0.044	0.242	3.61211e-267	2	FRY-AS1
ADAMTSL1	2.3817e-270	2.12299	0.069	0.146	7.14511e-267	2	ADAMTSL1
BACH1-IT11	1.66077e-265	1.04851	0.039	0.137	4.98231e-262	2	BACH1-IT1
MARCKSL1	4.252e-262	1.65321	0.744	0.345	1.2756e-258	2	MARCKSL1
PRSS23	1.19876e-261	4.43924	0.098	0.191	3.59627e-258	2	PRSS23
FERMT1	1.34826e-260	1.99406	0.086	0.227	4.04478e-257	2	FERMT1
CNDP1	8.04742e-258	2.2724	0.091	0.304	2.41423e-254	2	CNDP1
MIR4435-2HG1	8.71754e-258	0.484556	0.107	0.344	2.61526e-254	2	MIR4435-2HG
AC104806.2	1.50935e-257	0.855485	0.056	0.218	4.52806e-254	2	AC104806.2
DES	2.865e-254	3.177	0.165	0.141	8.59501e-251	2	DES
RAB371	1.50013e-252	1.29483	0.172	0.135	4.50038e-249	2	RAB37
LINC01299	1.85386e-250	0.470614	0.068	0.101	5.56159e-247	2	LINC01299
EGR4	6.08582e-249	1.6948	0.134	0.156	1.82575e-245	2	EGR4
CAVIN21	2.94526e-247	2.27205	0.149	0.233	8.83578e-244	2	CAVIN2
SAG	9.20312e-240	2.84751	0.044	0.128	2.76094e-236	2	SAG
RSPH4A	3.90181e-231	1.18811	0.143	0.107	1.17054e-227	2	RSPH4A
PRKG1	9.81427e-228	0.882925	0.041	0.114	2.94428e-224	2	PRKG1
MYLK3	1.05013e-227	0.55574	0.071	0.12	3.15039e-224	2	MYLK3
CRIP1	1.07501e-215	7.9683	0.742	0.31	3.22504e-212	2	CRIP1
BX324167.1	4.50048e-214	0.878598	0.094	0.193	1.35014e-210	2	BX324167.1
EFCAB1	3.36355e-213	1.34971	0.124	0.107	1.00907e-209	2	EFCAB1
AL121845.1	4.15573e-212	0.853038	0.071	0.109	1.24672e-208	2	AL121845.1
AL596325.2	3.95593e-211	0.554604	0.078	0.115	1.18678e-207	2	AL596325.2
MFSD4A1	3.47031e-209	1.37932	0.112	0.169	1.04109e-205	2	MFSD4A
TMEM213	1.39656e-207	2.68818	0.116	0.097	4.18968e-204	2	TMEM213
ADAMTSL31	2.98419e-207	0.433507	0.069	0.16	8.95258e-204	2	ADAMTSL3
CPM	1.00714e-206	0.848255	0.138	0.105	3.02143e-203	2	CPM
PRR18	4.9466e-203	1.27274	0.143	0.257	1.48398e-199	2	PRR18
SCNN1A1	3.01617e-202	0.514347	0.039	0.109	9.04852e-199	2	SCNN1A
AL117328.21	4.02898e-200	2.3915	0.113	0.187	1.20869e-196	2	AL117328.2
ARHGEF15	2.69956e-198	2.85024	0.103	0.11	8.09869e-195	2	ARHGEF15
SLITRK41	4.68183e-198	0.313914	0.155	0.274	1.40455e-194	2	SLITRK4
LINC00499	1.94883e-195	1.60604	0.093	0.105	5.84648e-192	2	LINC00499
AC144450.1	2.99537e-195	0.376841	0.084	0.154	8.9861e-192	2	AC144450.1
MAL2	8.92996e-194	1.27053	0.126	0.082	2.67899e-190	2	MAL2
TPT1	2.49663e-190	0.623526	0.556	0.3	7.48988e-187	2	TPT1
LINC01814	1.20545e-189	1.37854	0.091	0.134	3.61634e-186	2	LINC01814
AQP1	1.32502e-189	2.85679	0.127	0.124	3.97506e-186	2	AQP1
FGF18	7.51133e-186	0.926588	0.045	0.197	2.2534e-182	2	FGF18
HCAR2	1.53674e-184	2.09036	0.144	0.175	4.61022e-181	2	HCAR2
AC127164.1	4.01656e-184	1.584	0.115	0.137	1.20497e-180	2	AC127164.1
LY6H1	7.94408e-183	1.53434	0.064	0.203	2.38323e-179	2	LY6H
BTNL91	6.59104e-182	0.923551	0.179	0.254	1.97731e-178	2	BTNL9
PTMA	1.20638e-181	0.505609	0.759	0.434	3.61913e-178	2	PTMA
TMEM100	5.73091e-180	2.77275	0.14	0.177	1.71927e-176	2	TMEM100
AL117379.1	6.44056e-180	0.573901	0.167	0.104	1.93217e-176	2	AL117379.1
APCDD1L-DT	1.73267e-176	1.00472	0.043	0.188	5.19801e-173	2	APCDD1L-DT
LINC01231	2.37377e-174	0.962938	0.072	0.123	7.12132e-171	2	LINC01231
LINC022841	5.28551e-174	1.22883	0.099	0.126	1.58565e-170	2	LINC02284
NOSTRIN	7.20433e-174	0.848729	0.072	0.221	2.1613e-170	2	NOSTRIN
METRN	1.32238e-172	0.869721	0.737	0.387	3.96714e-169	2	METRN
AC211476.6	9.84389e-168	1.09005	0.083	0.159	2.95317e-164	2	AC211476.6
CADM31	9.97123e-167	1.11392	0.154	0.21	2.99137e-163	2	CADM3
OR2AT41	1.70676e-166	0.944362	0.069	0.202	5.12028e-163	2	OR2AT4
SERPINE2	1.61005e-165	0.348701	0.175	0.215	4.83014e-162	2	SERPINE2
PKHD1L11	4.69244e-165	1.18029	0.136	0.202	1.40773e-161	2	PKHD1L1
CACNA1C	4.8747e-165	2.61796	0.039	0.176	1.46241e-161	2	CACNA1C
ID4	2.3801e-163	2.20063	0.155	0.171	7.14031e-160	2	ID4
COL20A1	1.52595e-162	0.572943	0.133	0.163	4.57784e-159	2	COL20A1
DRD4	3.08598e-162	1.85433	0.149	0.111	9.25793e-159	2	DRD4
CKB	7.48539e-160	1.02646	0.117	0.311	2.24562e-156	2	CKB
CDK151	2.90997e-159	1.73075	0.138	0.101	8.72992e-156	2	CDK15
AC103876.11	2.98066e-159	0.463692	0.118	0.122	8.94199e-156	2	AC103876.1
CHODL	2.53238e-153	1.85501	0.118	0.189	7.59715e-150	2	CHODL
RUNX2-AS1	7.68855e-153	0.535829	0.126	0.151	2.30656e-149	2	RUNX2-AS1
DNAH9	1.25134e-149	2.04462	0.047	0.102	3.75402e-146	2	DNAH9
CLDN1	7.4292e-147	3.6086	0.149	0.122	2.22876e-143	2	CLDN1
ZFP36L1	4.74712e-146	0.327003	0.25	0.141	1.42414e-142	2	ZFP36L1
SLC24A3	6.62978e-146	1.91699	0.102	0.179	1.98893e-142	2	SLC24A3
SEPTIN4	2.3403e-145	0.600143	0.082	0.242	7.02091e-142	2	SEPTIN4
ZMAT41	4.63784e-143	0.985391	0.157	0.229	1.39135e-139	2	ZMAT4
ARGFX	1.08055e-132	0.993483	0.097	0.117	3.24166e-129	2	ARGFX
CYB5D2	1.56436e-131	2.66855	0.131	0.177	4.69308e-128	2	CYB5D2
AL590440.2	1.89028e-124	0.856786	0.114	0.095	5.67084e-121	2	AL590440.2
LINC00449	6.47914e-124	0.268033	0.013	0.109	1.94374e-120	2	LINC00449
CARMN2	2.07698e-121	0.513886	0.066	0.145	6.23093e-118	2	CARMN
AL035448.1	1.33199e-120	0.293543	0.093	0.149	3.99597e-117	2	AL035448.1
GRM61	3.19448e-120	0.25132	0.034	0.167	9.58343e-117	2	GRM6
NEK51	7.7467e-119	0.610385	0.073	0.188	2.32401e-115	2	NEK5
SFRP1	7.17043e-118	4.77615	0.688	0.342	2.15113e-114	2	SFRP1
AP003392.1	9.71085e-117	0.78312	0.061	0.159	2.91325e-113	2	AP003392.1
NR2E3	2.06359e-116	0.953708	0.157	0.108	6.19078e-113	2	NR2E3
E2F3-IT1	2.68943e-111	0.275473	0.135	0.209	8.06829e-108	2	E2F3-IT1
LAMC21	2.93447e-110	0.266481	0.027	0.137	8.8034e-107	2	LAMC2
KIZ-AS11	3.85431e-110	2.05107	0.075	0.106	1.15629e-106	2	KIZ-AS1
SPHKAP1	9.55494e-110	1.16568	0.069	0.283	2.86648e-106	2	SPHKAP
SLCO1A21	4.75319e-109	2.76073	0.145	0.25	1.42596e-105	2	SLCO1A2
ADIRF	6.31438e-109	3.90243	0.284	0.173	1.89431e-105	2	ADIRF
NTM	1.74657e-108	2.04917	0.095	0.154	5.23972e-105	2	NTM
LINC00562	2.7995e-108	3.84465	0.1	0.094	8.3985e-105	2	LINC00562
CLDN5	1.28978e-106	0.702406	0.187	0.179	3.86934e-103	2	CLDN5
CRYAB	2.4706e-106	3.12281	0.661	0.384	7.4118e-103	2	CRYAB
VIPR21	9.74222e-103	0.617679	0.197	0.189	2.92267e-99	2	VIPR2
CRB2	2.90024e-102	1.26682	0.153	0.13	8.70072e-99	2	CRB2
FGFR2	2.58433e-101	0.76428	0.102	0.167	7.753e-98	2	FGFR2
PTGDS	1.6807e-100	6.10391	0.659	0.285	5.04209e-97	2	PTGDS
AC106037.21	3.44552e-100	0.464192	0.176	0.164	1.03366e-96	2	AC106037.2
BAALC-AS1	1.49152e-98	0.856499	0.196	0.21	4.47456e-95	2	BAALC-AS1
STAU2-AS1	8.99033e-98	1.97753	0.178	0.14	2.6971e-94	2	STAU2-AS1
ANKRD71	5.88899e-97	0.363597	0.159	0.127	1.7667e-93	2	ANKRD7
SLFNL1-AS1	1.52231e-96	0.413072	0.104	0.144	4.56694e-93	2	SLFNL1-AS1
NKX6-2	6.31347e-96	7.15931	0.28	0.171	1.89404e-92	2	NKX6-2
S100A11	1.45669e-95	1.85784	0.123	0.205	4.37008e-92	2	S100A1
AL031705.1	6.18103e-95	1.85584	0.195	0.087	1.85431e-91	2	AL031705.1
TNFRSF9	1.57861e-94	0.536752	0.114	0.111	4.73582e-91	2	TNFRSF9
RSPH1	4.00932e-94	1.69529	0.245	0.105	1.2028e-90	2	RSPH1
AL078581.2	6.03955e-91	1.85589	0.184	0.124	1.81186e-87	2	AL078581.2
CAV1	6.22371e-89	2.21449	0.226	0.146	1.86711e-85	2	CAV1
TIMM23B-AGAP61	3.16457e-84	0.541214	0.054	0.129	9.4937e-81	2	TIMM23B-AGAP6
VSNL1	5.38461e-81	3.17022	0.19	0.17	1.61538e-77	2	VSNL1
UNC5D	6.27324e-79	2.26659	0.026	0.131	1.88197e-75	2	UNC5D
ZFAND2A	8.56737e-76	8.64893	0.214	0.193	2.57021e-72	2	ZFAND2A
TMEM45B	1.67723e-75	0.850431	0.095	0.146	5.03168e-72	2	TMEM45B
CLEC14A	2.12345e-74	3.86948	0.1	0.113	6.37034e-71	2	CLEC14A
ALG13-AS1	5.27925e-73	2.80379	0.189	0.108	1.58378e-69	2	ALG13-AS1
CELF2-DT1	3.44312e-72	1.85502	0.203	0.084	1.03293e-68	2	CELF2-DT
AC100803.4	1.00946e-71	0.570079	0.134	0.09	3.02839e-68	2	AC100803.4
NUPR1	3.28777e-71	2.01805	0.277	0.209	9.8633e-68	2	NUPR1
AL592211.11	5.8496e-71	2.13158	0.234	0.107	1.75488e-67	2	AL592211.1
KIAA1614-AS11	1.25899e-67	2.28879	0.143	0.129	3.77696e-64	2	KIAA1614-AS1
CHRM3	8.85307e-67	1.26734	0.157	0.228	2.65592e-63	2	CHRM3
PCDH11Y1	4.15202e-64	1.19345	0.132	0.136	1.24561e-60	2	PCDH11Y
LINC011161	7.63757e-61	1.52683	0.016	0.128	2.29127e-57	2	LINC01116
RGS16	1.86137e-59	4.12201	0.276	0.167	5.5841e-56	2	RGS16
AC131953.2	1.4131e-55	1.26615	0.072	0.128	4.23929e-52	2	AC131953.2
TTLL91	4.93717e-53	1.60736	0.208	0.129	1.48115e-49	2	TTLL9
AC115284.4	7.25029e-53	0.597306	0.046	0.126	2.17509e-49	2	AC115284.4
SMOC1	1.14254e-50	1.31344	0.2	0.245	3.42761e-47	2	SMOC1
GCC2-AS1	1.58523e-50	2.38475	0.21	0.077	4.75569e-47	2	GCC2-AS1
GRM4	3.5233e-49	0.402853	0.077	0.129	1.05699e-45	2	GRM4
HNF1A-AS1	9.52374e-48	1.43488	0.167	0.158	2.85712e-44	2	HNF1A-AS1
GJC2	1.01877e-45	1.07152	0.22	0.19	3.05632e-42	2	GJC2
NKAIN2	4.05404e-45	5.15539	0.241	0.226	1.21621e-41	2	NKAIN2
AL390071.1	8.30789e-43	0.951073	0.225	0.103	2.49237e-39	2	AL390071.1
CDH151	1.76533e-42	0.676628	0.188	0.135	5.296e-39	2	CDH15
DUSP1	4.10354e-42	2.11607	0.211	0.179	1.23106e-38	2	DUSP1
TMEM2661	7.65718e-42	2.29228	0.266	0.167	2.29716e-38	2	TMEM266
SLC38A5	1.35827e-41	0.789427	0.246	0.123	4.07481e-38	2	SLC38A5
TIMP1	6.31107e-37	1.9717	0.302	0.173	1.89332e-33	2	TIMP1
MYCBP2-AS11	2.10269e-36	1.24194	0.114	0.105	6.30807e-33	2	MYCBP2-AS1
PDZRN31	1.04608e-35	1.36152	0.279	0.174	3.13824e-32	2	PDZRN3
AC127024.2	6.97173e-35	1.26648	0.163	0.137	2.09152e-31	2	AC127024.2
PTX3	1.15851e-34	5.6081	0.146	0.139	3.47552e-31	2	PTX3
SPARC1	2.62767e-34	1.00913	0.347	0.194	7.88302e-31	2	SPARC
ANKRD40CL	1.1297e-33	1.33098	0.257	0.075	3.38911e-30	2	ANKRD40CL
GALNT161	1.53081e-33	0.361463	0.074	0.226	4.59244e-30	2	GALNT16
SCD5	2.08078e-32	0.448423	0.305	0.263	6.24235e-29	2	SCD5
DNASE1L21	3.50054e-31	0.549934	0.1	0.165	1.05016e-27	2	DNASE1L2
CCN1	3.26314e-29	2.25915	0.331	0.204	9.78943e-26	2	CCN1
FABP5	2.2793e-28	2.27637	0.357	0.17	6.83791e-25	2	FABP5
KRT19	1.20334e-27	4.31738	0.372	0.18	3.61001e-24	2	KRT19
F3	1.48699e-27	0.47228	0.177	0.2	4.46096e-24	2	F3
AL353759.1	5.76783e-27	1.1208	0.148	0.13	1.73035e-23	2	AL353759.1
IGFBP5	1.08052e-26	1.95443	0.314	0.238	3.24155e-23	2	IGFBP5
ARC	1.44654e-25	2.49551	0.375	0.245	4.33963e-22	2	ARC
ATP2B2	1.61757e-25	0.293483	0.109	0.182	4.85272e-22	2	ATP2B2
AL445248.11	5.66016e-25	1.26551	0.131	0.156	1.69805e-21	2	AL445248.1
RAB261	1.98711e-21	0.907539	0.198	0.27	5.96132e-18	2	RAB26
SAMMSON1	2.07688e-21	0.302143	0.196	0.166	6.23065e-18	2	SAMMSON
FAM135B1	2.47447e-21	0.377004	0.147	0.119	7.42342e-18	2	FAM135B
KCTD16	1.60964e-20	1.05883	0.194	0.132	4.82891e-17	2	KCTD16
AC234031.11	2.61907e-20	0.533475	0.104	0.115	7.85722e-17	2	AC234031.1
ID1	3.29509e-20	2.99376	0.391	0.189	9.88527e-17	2	ID1
C1QL1	4.7595e-19	1.11358	0.524	0.198	1.42785e-15	2	C1QL1
NTRK1	1.12962e-18	0.796045	0.181	0.119	3.38885e-15	2	NTRK1
BTG2	3.01134e-15	5.04684	0.403	0.246	9.03403e-12	2	BTG2
PLAC91	4.31719e-15	1.26865	0.381	0.198	1.29516e-11	2	PLAC9
CCDC80	4.043e-12	1.27152	0.275	0.123	1.2129e-08	2	CCDC80
FOS	2.27021e-11	0.331007	0.299	0.263	6.81064e-08	2	FOS
GFAP	4.0988e-11	2.64652	0.318	0.217	1.22964e-07	2	GFAP
HSPA1B1	2.70074e-10	0.258108	0.309	0.227	8.10222e-07	2	HSPA1B
FAM189A1	7.5285e-10	3.34187	0.175	0.101	2.25855e-06	2	FAM189A1
SH3BGRL3	3.75087e-09	1.67592	0.436	0.159	1.12526e-05	2	SH3BGRL3
PDGFRB1	4.03204e-09	0.487276	0.105	0.179	1.20961e-05	2	PDGFRB
CHGA	9.66874e-09	4.24459	0.424	0.154	2.90062e-05	2	CHGA
LINC00710	1.65259e-08	1.34912	0.103	0.103	4.95776e-05	2	LINC00710
FSTL5	5.68051e-08	0.995235	0.365	0.175	0.000170415	2	FSTL5
FAP	1.06822e-05	1.67425	0.176	0.195	0.0320467	2	FAP
NDRG2	0.00534702	2.26036	0.418	0.185	1	2	NDRG2
FABP7	0.00668591	2.86108	0.52	0.286	1	2	FABP7
CFAP74	0.00917491	1.04255	0.274	0.145	1	2	CFAP74
AL355377.3	1.38011e-160	1.9666	0.391	0.147	4.14032e-157	3	AL355377.3
LINC01476	3.83875e-152	0.923847	0.471	0.182	1.15163e-148	3	LINC01476
IGFBPL1	1.29036e-150	0.47764	0.756	0.483	3.87107e-147	3	IGFBPL1
IGHG3	5.09427e-125	6.79344	0.488	0.238	1.52828e-121	3	IGHG3
MYO3B-AS11	4.22425e-123	0.780165	0.328	0.131	1.26728e-119	3	MYO3B-AS1
C20orf144	4.20564e-122	1.12793	0.261	0.109	1.26169e-118	3	C20orf144
AP006284.1	9.56185e-122	1.77816	0.413	0.206	2.86856e-118	3	AP006284.1
FAR1-IT1	1.38947e-106	0.550403	0.344	0.177	4.1684e-103	3	FAR1-IT1
SNRK-AS11	2.10473e-106	0.618957	0.359	0.174	6.31418e-103	3	SNRK-AS1
AC108449.21	5.48006e-104	0.458489	0.095	0.253	1.64402e-100	3	AC108449.2
AEBP1	1.45026e-102	4.90333	0.458	0.179	4.35078e-99	3	AEBP1
BX324167.11	4.66852e-102	0.965588	0.356	0.159	1.40056e-98	3	BX324167.1
PTGER4	2.18677e-94	0.892342	0.015	0.12	6.56031e-91	3	PTGER4
ECRG4	5.97218e-91	1.94291	0.392	0.164	1.79165e-87	3	ECRG4
ABCA9	4.95851e-89	0.8294	0.25	0.132	1.48755e-85	3	ABCA9
CD961	4.0816e-83	3.11956	0.025	0.145	1.22448e-79	3	CD96
RIT21	8.79108e-82	0.649474	0.16	0.357	2.63732e-78	3	RIT2
IGFBP51	8.23455e-75	0.641823	0.435	0.223	2.47036e-71	3	IGFBP5
PLIN5	2.45809e-73	1.81664	0.413	0.187	7.37427e-70	3	PLIN5
SLC24A31	1.53004e-71	0.549851	0.276	0.156	4.59013e-68	3	SLC24A3
STAT41	1.81321e-71	0.802513	0.056	0.121	5.43964e-68	3	STAT4
ALDH1L11	1.18658e-68	0.827525	0.073	0.181	3.55975e-65	3	ALDH1L1
AL157813.11	1.72965e-66	0.283163	0.24	0.113	5.18894e-63	3	AL157813.1
OVGP11	2.33596e-66	0.814756	0.393	0.222	7.00788e-63	3	OVGP1
TMEM63A1	2.88979e-66	1.41818	0.479	0.293	8.66937e-63	3	TMEM63A
AC137894.31	4.13836e-66	0.289615	0.161	0.122	1.24151e-62	3	AC137894.3
NR4A3	9.50674e-66	0.679278	0.015	0.1	2.85202e-62	3	NR4A3
ACSM2A	9.80481e-66	1.87077	0.313	0.187	2.94144e-62	3	ACSM2A
NPAS4	1.28054e-65	1.76383	0.306	0.191	3.84163e-62	3	NPAS4
AC233701.11	1.37719e-65	0.860098	0.248	0.174	4.13157e-62	3	AC233701.1
HYMAI1	1.13844e-63	0.862688	0.382	0.227	3.41531e-60	3	HYMAI
AL157938.3	1.60056e-63	0.613253	0.244	0.14	4.80167e-60	3	AL157938.3
AC127520.1	2.03899e-62	1.38306	0.347	0.191	6.11697e-59	3	AC127520.1
AC103739.31	2.36498e-60	0.665771	0.391	0.285	7.09493e-57	3	AC103739.3
CHADL	7.85827e-60	2.5874	0.415	0.207	2.35748e-56	3	CHADL
IGF1	1.01597e-59	1.96882	0.013	0.105	3.04791e-56	3	IGF1
PLAGL11	2.19641e-58	3.93522	0.329	0.202	6.58924e-55	3	PLAGL1
CD44	1.05176e-57	0.358261	0.029	0.101	3.15529e-54	3	CD44
QDPR	4.4934e-56	0.683403	0.408	0.23	1.34802e-52	3	QDPR
ATP7B1	7.49179e-56	0.495057	0.25	0.163	2.24754e-52	3	ATP7B
Z82215.1	1.58135e-55	1.50996	0.178	0.143	4.74405e-52	3	Z82215.1
NTRK3	7.41694e-55	0.852346	0.527	0.376	2.22508e-51	3	NTRK3
PYHIN11	1.41543e-54	3.19914	0.035	0.124	4.24628e-51	3	PYHIN1
AC144450.11	1.62395e-54	0.415722	0.254	0.132	4.87184e-51	3	AC144450.1
AL355488.1	9.47471e-54	1.02302	0.257	0.208	2.84241e-50	3	AL355488.1
LUCAT12	5.3878e-53	0.548704	0.046	0.103	1.61634e-49	3	LUCAT1
GPR1711	2.04225e-52	1.36557	0.371	0.217	6.12676e-49	3	GPR171
AL354977.2	9.41838e-51	0.940297	0.289	0.157	2.82551e-47	3	AL354977.2
AC104472.51	1.86528e-50	0.663272	0.324	0.196	5.59585e-47	3	AC104472.5
CHI3L2	5.38836e-50	0.655949	0.094	0.195	1.61651e-46	3	CHI3L2
CCN21	1.23261e-49	0.644603	0.094	0.171	3.69784e-46	3	CCN2
APBB1IP	1.29622e-48	0.914712	0.363	0.552	3.88865e-45	3	APBB1IP
LINC012991	1.32452e-47	0.566602	0.064	0.101	3.97356e-44	3	LINC01299
CACNG3	5.94791e-47	0.648666	0.051	0.135	1.78437e-43	3	CACNG3
ITM2A	6.06387e-47	0.390291	0.061	0.154	1.81916e-43	3	ITM2A
AL662797.1	9.72022e-47	0.745752	0.264	0.184	2.91607e-43	3	AL662797.1
OR4D9	2.43581e-45	0.759598	0.388	0.229	7.30742e-42	3	OR4D9
AL132657.1	6.02006e-45	0.679665	0.181	0.118	1.80602e-41	3	AL132657.1
CRTAM1	2.55559e-44	1.12425	0.087	0.222	7.66678e-41	3	CRTAM
TM4SF1	2.96605e-44	0.53877	0.074	0.124	8.89815e-41	3	TM4SF1
AP000866.6	7.15858e-44	0.799295	0.306	0.217	2.14757e-40	3	AP000866.6
GBP21	1.52573e-43	1.52431	0.401	0.601	4.57719e-40	3	GBP2
AC104806.21	9.87839e-42	0.969291	0.115	0.209	2.96352e-38	3	AC104806.2
GAL1	2.15439e-41	0.629716	0.139	0.24	6.46318e-38	3	GAL
Z99916.3	4.24688e-41	0.319802	0.338	0.17	1.27406e-37	3	Z99916.3
VIPR1-AS11	2.40102e-39	1.16728	0.059	0.122	7.20306e-36	3	VIPR1-AS1
VAC14-AS11	4.73592e-39	1.69948	0.294	0.148	1.42078e-35	3	VAC14-AS1
OR10H51	4.80432e-39	2.65086	0.129	0.177	1.4413e-35	3	OR10H5
DUSP5	1.72107e-38	7.97878	0.1	0.151	5.1632e-35	3	DUSP5
RUNX2-AS11	1.82404e-38	1.96976	0.087	0.155	5.47212e-35	3	RUNX2-AS1
AL445248.12	2.34392e-38	1.38027	0.099	0.16	7.03175e-35	3	AL445248.1
ISG20	4.84288e-38	5.34746	0.048	0.115	1.45286e-34	3	ISG20
ARHGAP29	1.18973e-36	1.03488	0.18	0.216	3.56918e-33	3	ARHGAP29
CCDC78	3.27607e-35	2.0069	0.35	0.209	9.82822e-32	3	CCDC78
CRB21	3.9403e-35	1.39535	0.119	0.135	1.18209e-31	3	CRB2
AC103706.1	1.77969e-34	1.69732	0.301	0.186	5.33907e-31	3	AC103706.1
COL21A1	1.91559e-34	0.997003	0.339	0.169	5.74678e-31	3	COL21A1
DES1	1.98556e-34	0.833935	0.122	0.146	5.95669e-31	3	DES
CCDC801	2.32306e-34	2.22878	0.127	0.143	6.96917e-31	3	CCDC80
HBB2	8.94717e-34	1.9256	0.061	0.106	2.68415e-30	3	HBB
C3	1.69465e-33	0.294157	0.404	0.543	5.08394e-30	3	C3
NIBAN31	1.76948e-33	1.00459	0.134	0.177	5.30845e-30	3	NIBAN3
SYNJ21	2.03711e-33	0.635264	0.108	0.101	6.11134e-30	3	SYNJ2
AL162171.31	3.19405e-33	0.448639	0.237	0.176	9.58215e-30	3	AL162171.3
SPOCK3	4.66415e-33	0.365157	0.31	0.208	1.39924e-29	3	SPOCK3
CD8A	5.69982e-33	9.51947	0.037	0.108	1.70995e-29	3	CD8A
HEXD-IT1	8.09847e-33	1.41412	0.273	0.157	2.42954e-29	3	HEXD-IT1
AL117379.11	1.28573e-32	1.95949	0.187	0.102	3.85718e-29	3	AL117379.1
LINC019341	3.39191e-32	0.619242	0.078	0.116	1.01757e-28	3	LINC01934
AP000462.31	4.27373e-32	1.07397	0.354	0.222	1.28212e-28	3	AP000462.3
CKMT2	9.44601e-32	0.483794	0.049	0.1	2.8338e-28	3	CKMT2
HOOK11	3.19992e-31	0.251741	0.054	0.134	9.59976e-28	3	HOOK1
OR2AT42	1.00032e-30	1.17007	0.312	0.17	3.00095e-27	3	OR2AT4
TFR21	2.21398e-30	0.642355	0.247	0.214	6.64195e-27	3	TFR2
AC245427.21	3.80335e-30	0.524061	0.111	0.194	1.141e-26	3	AC245427.2
CHRD1	7.3853e-30	0.88563	0.018	0.285	2.21559e-26	3	CHRD
ZNF556	2.93379e-29	2.02028	0.316	0.176	8.80136e-26	3	ZNF556
IL16	1.11048e-28	0.842408	0.358	0.539	3.33143e-25	3	IL16
PPFIA4	1.67354e-28	2.38873	0.269	0.248	5.02062e-25	3	PPFIA4
SLC4A4	2.35155e-28	0.80216	0.331	0.189	7.05466e-25	3	SLC4A4
ETV1	2.74917e-28	2.45685	0.263	0.15	8.2475e-25	3	ETV1
AC245052.4	2.76167e-28	1.55514	0.308	0.141	8.28502e-25	3	AC245052.4
TENT5C	3.22983e-28	2.95155	0.086	0.117	9.68948e-25	3	TENT5C
AL357497.11	1.08865e-27	0.625944	0.256	0.179	3.26595e-24	3	AL357497.1
PIFO	2.19502e-27	2.75735	0.29	0.151	6.58505e-24	3	PIFO
ITGA2B	2.85162e-27	0.95748	0.312	0.309	8.55486e-24	3	ITGA2B
SAMMSON2	1.02164e-26	1.59699	0.088	0.181	3.06491e-23	3	SAMMSON
PCDHGB62	6.47819e-26	1.04888	0.211	0.177	1.94346e-22	3	PCDHGB6
MTRNR2L12	7.50322e-26	6.29863	0.647	0.511	2.25097e-22	3	MTRNR2L12
FCRL2	1.41756e-25	0.880573	0.105	0.115	4.25269e-22	3	FCRL2
CFAP531	1.66625e-25	1.80515	0.271	0.141	4.99875e-22	3	CFAP53
TIMP31	1.90868e-25	0.89272	0.171	0.215	5.72603e-22	3	TIMP3
AL512625.2	2.22849e-25	0.81596	0.105	0.087	6.68547e-22	3	AL512625.2
P2RY13	3.66705e-25	1.32101	0.297	0.388	1.10011e-21	3	P2RY13
SCD51	4.63233e-25	1.43259	0.36	0.256	1.3897e-21	3	SCD5
Z84468.11	1.18122e-24	1.1633	0.179	0.102	3.54365e-21	3	Z84468.1
LAMA51	1.75759e-24	0.671446	0.095	0.261	5.27276e-21	3	LAMA5
PLEKHB1	2.52351e-24	1.8855	0.301	0.213	7.57054e-21	3	PLEKHB1
ABCC61	2.53237e-24	1.96952	0.089	0.101	7.59712e-21	3	ABCC6
AC254562.22	3.27832e-24	0.47728	0.095	0.128	9.83496e-21	3	AC254562.2
TECTA	1.19972e-23	0.47189	0.16	0.095	3.59917e-20	3	TECTA
MPP21	1.46428e-23	0.711946	0.122	0.21	4.39283e-20	3	MPP2
OR1I1	1.58232e-23	1.39065	0.158	0.119	4.74695e-20	3	OR1I1
COL4A43	2.007e-23	0.38665	0.146	0.127	6.02101e-20	3	COL4A4
AL109976.1	1.30998e-22	0.610322	0.328	0.26	3.92993e-19	3	AL109976.1
DCN	1.73347e-22	0.329149	0.211	0.191	5.20042e-19	3	DCN
ITM2C	3.29269e-22	1.88304	0.084	0.175	9.87806e-19	3	ITM2C
AL034417.22	5.03758e-22	0.384522	0.108	0.141	1.51127e-18	3	AL034417.2
AC138969.11	6.9086e-22	1.44293	0.262	0.188	2.07258e-18	3	AC138969.1
ANGPT2	7.12597e-22	1.14517	0.277	0.199	2.13779e-18	3	ANGPT2
CTHRC1	7.89365e-22	1.53623	0.294	0.195	2.36809e-18	3	CTHRC1
ITGA12	9.04452e-22	1.35977	0.094	0.199	2.71336e-18	3	ITGA1
AC127024.21	9.36936e-22	1.38313	0.09	0.146	2.81081e-18	3	AC127024.2
CAPS1	9.58858e-22	0.396935	0.308	0.242	2.87657e-18	3	CAPS
AP000866.2	1.37398e-21	1.67525	0.253	0.19	4.12194e-18	3	AP000866.2
RAPGEF61	1.8846e-21	1.61848	0.191	0.189	5.65381e-18	3	RAPGEF6
PCDHGA12	2.88938e-21	0.64495	0.211	0.157	8.66813e-18	3	PCDHGA12
AC211476.61	6.03719e-21	1.14847	0.209	0.142	1.81116e-17	3	AC211476.6
AL161665.1	6.44845e-21	0.639061	0.278	0.18	1.93453e-17	3	AL161665.1
AL445223.11	2.73944e-20	0.293395	0.171	0.179	8.21831e-17	3	AL445223.1
AL109628.21	3.40618e-20	0.250085	0.186	0.221	1.02185e-16	3	AL109628.2
FCGBP	5.59209e-20	0.566792	0.193	0.224	1.67763e-16	3	FCGBP
ANKRD30B1	8.16552e-20	1.70118	0.16	0.131	2.44966e-16	3	ANKRD30B
ATP1A1-AS11	1.4924e-19	1.17297	0.097	0.163	4.4772e-16	3	ATP1A1-AS1
KLB1	4.18724e-19	0.891925	0.204	0.133	1.25617e-15	3	KLB
MUC201	4.94254e-19	0.890331	0.245	0.185	1.48276e-15	3	MUC20
DOCK31	9.77218e-19	0.909236	0.154	0.145	2.93165e-15	3	DOCK3
SH3BP5-AS11	2.18687e-18	0.290665	0.1	0.255	6.5606e-15	3	SH3BP5-AS1
HERPUD1	7.22475e-18	8.616	0.204	0.223	2.16742e-14	3	HERPUD1
AP001021.1	7.94642e-18	1.24834	0.084	0.115	2.38393e-14	3	AP001021.1
SVEP11	4.54031e-17	0.969143	0.077	0.18	1.36209e-13	3	SVEP1
HCG18	6.21115e-17	2.87692	0.236	0.206	1.86334e-13	3	HCG18
AL031985.31	1.07351e-16	1.07902	0.18	0.158	3.22054e-13	3	AL031985.3
AL022328.11	1.58269e-16	0.263866	0.166	0.082	4.74806e-13	3	AL022328.1
AL117329.1	2.53387e-16	0.263299	0.183	0.198	7.60162e-13	3	AL117329.1
AL161938.11	4.40232e-16	0.755072	0.206	0.201	1.32069e-12	3	AL161938.1
PTPRS1	5.2386e-16	0.253108	0.255	0.21	1.57158e-12	3	PTPRS
MTMR41	2.26417e-15	0.988192	0.188	0.193	6.79252e-12	3	MTMR4
MIR4435-2HG2	2.6306e-15	1.59879	0.28	0.319	7.8918e-12	3	MIR4435-2HG
AC103876.12	3.12389e-15	1.05491	0.127	0.121	9.37168e-12	3	AC103876.1
PLGLB11	7.17291e-15	0.5288	0.131	0.213	2.15187e-11	3	PLGLB1
WDR861	8.17975e-15	0.367545	0.104	0.216	2.45392e-11	3	WDR86
AC211486.2	1.1289e-14	0.970581	0.099	0.129	3.3867e-11	3	AC211486.2
SLC8A1-AS11	2.91388e-14	0.344154	0.14	0.192	8.74165e-11	3	SLC8A1-AS1
ALG13-AS11	6.81054e-14	0.68081	0.138	0.115	2.04316e-10	3	ALG13-AS1
CRHR11	7.02645e-14	0.388325	0.153	0.124	2.10794e-10	3	CRHR1
COL27A1	9.33835e-14	1.16492	0.164	0.23	2.8015e-10	3	COL27A1
SLFNL1-AS11	9.39155e-14	0.355447	0.233	0.127	2.81746e-10	3	SLFNL1-AS1
BHLHE411	9.79645e-14	0.505459	0.393	0.476	2.93894e-10	3	BHLHE41
GOLGA8B1	1.13834e-13	0.309371	0.069	0.127	3.41502e-10	3	GOLGA8B
AC104984.5	1.61394e-13	1.12476	0.247	0.163	4.84181e-10	3	AC104984.5
AL357568.1	1.76225e-13	1.22044	0.191	0.138	5.28675e-10	3	AL357568.1
AC104035.11	2.06935e-13	0.399684	0.222	0.199	6.20805e-10	3	AC104035.1
FERMT11	5.84592e-13	1.65398	0.151	0.218	1.75378e-09	3	FERMT1
MYRF	5.85434e-13	1.22935	0.288	0.193	1.7563e-09	3	MYRF
CSPG4	9.97155e-13	1.01128	0.233	0.131	2.99147e-09	3	CSPG4
AL157392.31	2.15117e-12	3.00832	0.16	0.185	6.4535e-09	3	AL157392.3
CSPG51	2.15319e-12	0.480132	0.257	0.208	6.45958e-09	3	CSPG5
FOCAD1	3.37981e-12	0.800598	0.177	0.217	1.01394e-08	3	FOCAD
SLC11A1	3.50274e-12	2.15902	0.252	0.305	1.05082e-08	3	SLC11A1
CNP	5.01355e-12	4.61893	0.279	0.21	1.50407e-08	3	CNP
KCTD161	5.38077e-12	0.58475	0.133	0.141	1.61423e-08	3	KCTD16
CPM1	7.63154e-12	0.668225	0.12	0.108	2.28946e-08	3	CPM
PDE4C1	8.87616e-12	1.50979	0.181	0.251	2.66285e-08	3	PDE4C
[truncated: 3,841 more rows]

## Sheet: Cluster2
	p_val	avg_log2FC	pct.1	pct.2	p_val_adj	cluster	gene	pct1/pct2
ANKRD40CL	1.1297e-33	1.33098	0.257	0.075	3.38911e-30	2	ANKRD40CL	3.42667
SNHG29	0	2.3394	0.94	0.291	0	2	SNHG29	3.23024
RACK1	0	1.75719	0.925	0.324	0	2	RACK1	2.85494
CHGA	9.66874e-09	4.24459	0.424	0.154	2.90062e-05	2	CHGA	2.75325
SH3BGRL3	3.75087e-09	1.67592	0.436	0.159	1.12526e-05	2	SH3BGRL3	2.74214
GCC2-AS1	1.58523e-50	2.38475	0.21	0.077	4.75569e-47	2	GCC2-AS1	2.72727
C1QL1	4.7595e-19	1.11358	0.524	0.198	1.42785e-15	2	C1QL1	2.64646
EEF1A1	0	3.72913	0.971	0.391	0	2	EEF1A1	2.48338
CELF2-DT1	3.44312e-72	1.85502	0.203	0.084	1.03293e-68	2	CELF2-DT	2.41667
CRIP1	1.07501e-215	7.9683	0.742	0.31	3.22504e-212	2	CRIP1	2.39355
RSPH1	4.00932e-94	1.69529	0.245	0.105	1.2028e-90	2	RSPH1	2.33333
PTGDS	1.6807e-100	6.10391	0.659	0.285	5.04209e-97	2	PTGDS	2.31228
NDRG2	0.00534702	2.26036	0.418	0.185	1	2	NDRG2	2.25946
AL031705.1	6.18103e-95	1.85584	0.195	0.087	1.85431e-91	2	AL031705.1	2.24138
CCDC80	4.043e-12	1.27152	0.275	0.123	1.2129e-08	2	CCDC80	2.23577
GAPDH	0	1.25988	0.845	0.378	0	2	GAPDH	2.23545
AL592211.11	5.8496e-71	2.13158	0.234	0.107	1.75488e-67	2	AL592211.1	2.18692
AL390071.1	8.30789e-43	0.951073	0.225	0.103	2.49237e-39	2	AL390071.1	2.18447
MARCKSL1	4.252e-262	1.65321	0.744	0.345	1.2756e-258	2	MARCKSL1	2.15652
FABP5	2.2793e-28	2.27637	0.357	0.17	6.83791e-25	2	FABP5	2.1
FSTL5	5.68051e-08	0.995235	0.365	0.175	0.000170415	2	FSTL5	2.08571
ID1	3.29509e-20	2.99376	0.391	0.189	9.88527e-17	2	ID1	2.06878
KRT19	1.20334e-27	4.31738	0.372	0.18	3.61001e-24	2	KRT19	2.06667
SFRP1	7.17043e-118	4.77615	0.688	0.342	2.15113e-114	2	SFRP1	2.0117
SLC38A5	1.35827e-41	0.789427	0.246	0.123	4.07481e-38	2	SLC38A5	2
PLAC91	4.31719e-15	1.26865	0.381	0.198	1.29516e-11	2	PLAC9	1.92424
HES6	0	4.61211	0.786	0.411	0	2	HES6	1.91241
METRN	1.32238e-172	0.869721	0.737	0.387	3.96714e-169	2	METRN	1.90439
CFAP74	0.00917491	1.04255	0.274	0.145	1	2	CFAP74	1.88966
TPT1	2.49663e-190	0.623526	0.556	0.3	7.48988e-187	2	TPT1	1.85333
FABP7	0.00668591	2.86108	0.52	0.286	1	2	FABP7	1.81818
SPARC1	2.62767e-34	1.00913	0.347	0.194	7.88302e-31	2	SPARC	1.78866
ZFP36L1	4.74712e-146	0.327003	0.25	0.141	1.42414e-142	2	ZFP36L1	1.77305
ALG13-AS1	5.27925e-73	2.80379	0.189	0.108	1.58378e-69	2	ALG13-AS1	1.75
PTMA	1.20638e-181	0.505609	0.759	0.434	3.61913e-178	2	PTMA	1.74885
TIMP1	6.31107e-37	1.9717	0.302	0.173	1.89332e-33	2	TIMP1	1.74566
FAM189A1	7.5285e-10	3.34187	0.175	0.101	2.25855e-06	2	FAM189A1	1.73267
CRYAB	2.4706e-106	3.12281	0.661	0.384	7.4118e-103	2	CRYAB	1.72135
RGS16	1.86137e-59	4.12201	0.276	0.167	5.5841e-56	2	RGS16	1.65269
ADIRF	6.31438e-109	3.90243	0.284	0.173	1.89431e-105	2	ADIRF	1.64162
BTG2	3.01134e-15	5.04684	0.403	0.246	9.03403e-12	2	BTG2	1.63821
NKX6-2	6.31347e-96	7.15931	0.28	0.171	1.89404e-92	2	NKX6-2	1.63743
CCN1	3.26314e-29	2.25915	0.331	0.204	9.78943e-26	2	CCN1	1.62255
TTLL91	4.93717e-53	1.60736	0.208	0.129	1.48115e-49	2	TTLL9	1.6124
AL117379.1	6.44056e-180	0.573901	0.167	0.104	1.93217e-176	2	AL117379.1	1.60577
PDZRN31	1.04608e-35	1.36152	0.279	0.174	3.13824e-32	2	PDZRN3	1.60345
TMEM2661	7.65718e-42	2.29228	0.266	0.167	2.29716e-38	2	TMEM266	1.59281
CAV1	6.22371e-89	2.21449	0.226	0.146	1.86711e-85	2	CAV1	1.54795
MAL2	8.92996e-194	1.27053	0.126	0.082	2.67899e-190	2	MAL2	1.53659
ARC	1.44654e-25	2.49551	0.375	0.245	4.33963e-22	2	ARC	1.53061
NTRK1	1.12962e-18	0.796045	0.181	0.119	3.38885e-15	2	NTRK1	1.52101
AC100803.4	1.00946e-71	0.570079	0.134	0.09	3.02839e-68	2	AC100803.4	1.48889
AL078581.2	6.03955e-91	1.85589	0.184	0.124	1.81186e-87	2	AL078581.2	1.48387
KCTD16	1.60964e-20	1.05883	0.194	0.132	4.82891e-17	2	KCTD16	1.4697
GFAP	4.0988e-11	2.64652	0.318	0.217	1.22964e-07	2	GFAP	1.46544
NR2E3	2.06359e-116	0.953708	0.157	0.108	6.19078e-113	2	NR2E3	1.4537
CDH151	1.76533e-42	0.676628	0.188	0.135	5.296e-39	2	CDH15	1.39259
CDK151	2.90997e-159	1.73075	0.138	0.101	8.72992e-156	2	CDK15	1.36634
HSPA1B1	2.70074e-10	0.258108	0.309	0.227	8.10222e-07	2	HSPA1B	1.36123
DRD4	3.08598e-162	1.85433	0.149	0.111	9.25793e-159	2	DRD4	1.34234
RSPH4A	3.90181e-231	1.18811	0.143	0.107	1.17054e-227	2	RSPH4A	1.33645
NUPR1	3.28777e-71	2.01805	0.277	0.209	9.8633e-68	2	NUPR1	1.32536
IGFBP5	1.08052e-26	1.95443	0.314	0.238	3.24155e-23	2	IGFBP5	1.31933
CPM	1.00714e-206	0.848255	0.138	0.105	3.02143e-203	2	CPM	1.31429
RAB371	1.50013e-252	1.29483	0.172	0.135	4.50038e-249	2	RAB37	1.27407
STAU2-AS1	8.99033e-98	1.97753	0.178	0.14	2.6971e-94	2	STAU2-AS1	1.27143
ANKRD71	5.88899e-97	0.363597	0.159	0.127	1.7667e-93	2	ANKRD7	1.25197
FAM135B1	2.47447e-21	0.377004	0.147	0.119	7.42342e-18	2	FAM135B	1.23529
CLDN1	7.4292e-147	3.6086	0.149	0.122	2.22876e-143	2	CLDN1	1.22131
AL590440.2	1.89028e-124	0.856786	0.114	0.095	5.67084e-121	2	AL590440.2	1.2
TMEM213	1.39656e-207	2.68818	0.116	0.097	4.18968e-204	2	TMEM213	1.19588
AC127024.2	6.97173e-35	1.26648	0.163	0.137	2.09152e-31	2	AC127024.2	1.18978
SAMMSON1	2.07688e-21	0.302143	0.196	0.166	6.23065e-18	2	SAMMSON	1.18072
DUSP1	4.10354e-42	2.11607	0.211	0.179	1.23106e-38	2	DUSP1	1.17877
CRB2	2.90024e-102	1.26682	0.153	0.13	8.70072e-99	2	CRB2	1.17692
DES	2.865e-254	3.177	0.165	0.141	8.59501e-251	2	DES	1.17021
SCD5	2.08078e-32	0.448423	0.305	0.263	6.24235e-29	2	SCD5	1.1597
EFCAB1	3.36355e-213	1.34971	0.124	0.107	1.00907e-209	2	EFCAB1	1.15888
GJC2	1.01877e-45	1.07152	0.22	0.19	3.05632e-42	2	GJC2	1.15789
AL353759.1	5.76783e-27	1.1208	0.148	0.13	1.73035e-23	2	AL353759.1	1.13846
FOS	2.27021e-11	0.331007	0.299	0.263	6.81064e-08	2	FOS	1.13688
VSNL1	5.38461e-81	3.17022	0.19	0.17	1.61538e-77	2	VSNL1	1.11765
ZFAND2A	8.56737e-76	8.64893	0.214	0.193	2.57021e-72	2	ZFAND2A	1.10881
KIAA1614-AS11	1.25899e-67	2.28879	0.143	0.129	3.77696e-64	2	KIAA1614-AS1	1.10853
MYCBP2-AS11	2.10269e-36	1.24194	0.114	0.105	6.30807e-33	2	MYCBP2-AS1	1.08571
AC106037.21	3.44552e-100	0.464192	0.176	0.164	1.03366e-96	2	AC106037.2	1.07317
NKAIN2	4.05404e-45	5.15539	0.241	0.226	1.21621e-41	2	NKAIN2	1.06637
IER5L	3.14625e-274	3.51459	0.114	0.107	9.43875e-271	2	IER5L	1.06542
LINC00562	2.7995e-108	3.84465	0.1	0.094	8.3985e-105	2	LINC00562	1.06383
HNF1A-AS1	9.52374e-48	1.43488	0.167	0.158	2.85712e-44	2	HNF1A-AS1	1.05696
PTX3	1.15851e-34	5.6081	0.146	0.139	3.47552e-31	2	PTX3	1.05036
CLDN5	1.28978e-106	0.702406	0.187	0.179	3.86934e-103	2	CLDN5	1.04469
VIPR21	9.74222e-103	0.617679	0.197	0.189	2.92267e-99	2	VIPR2	1.04233
TNFRSF9	1.57861e-94	0.536752	0.114	0.111	4.73582e-91	2	TNFRSF9	1.02703
AQP1	1.32502e-189	2.85679	0.127	0.124	3.97506e-186	2	AQP1	1.02419
LINC00710	1.65259e-08	1.34912	0.103	0.103	4.95776e-05	2	LINC00710	1
PCDH11Y1	4.15202e-64	1.19345	0.132	0.136	1.24561e-60	2	PCDH11Y	0.970588
AC103876.11	2.98066e-159	0.463692	0.118	0.122	8.94199e-156	2	AC103876.1	0.967213
ARHGEF15	2.69956e-198	2.85024	0.103	0.11	8.09869e-195	2	ARHGEF15	0.936364
BAALC-AS1	1.49152e-98	0.856499	0.196	0.21	4.47456e-95	2	BAALC-AS1	0.933333
ID4	2.3801e-163	2.20063	0.155	0.171	7.14031e-160	2	ID4	0.906433
AC234031.11	2.61907e-20	0.533475	0.104	0.115	7.85722e-17	2	AC234031.1	0.904348
FAP	1.06822e-05	1.67425	0.176	0.195	0.0320467	2	FAP	0.902564
LINC00499	1.94883e-195	1.60604	0.093	0.105	5.84648e-192	2	LINC00499	0.885714
F3	1.48699e-27	0.47228	0.177	0.2	4.46096e-24	2	F3	0.885
CLEC14A	2.12345e-74	3.86948	0.1	0.113	6.37034e-71	2	CLEC14A	0.884956
EGR4	6.08582e-249	1.6948	0.134	0.156	1.82575e-245	2	EGR4	0.858974
IAPP	0	2.13832	0.117	0.137	0	2	IAPP	0.854015
AL445248.11	5.66016e-25	1.26551	0.131	0.156	1.69805e-21	2	AL445248.1	0.839744
AC127164.1	4.01656e-184	1.584	0.115	0.137	1.20497e-180	2	AC127164.1	0.839416
RUNX2-AS1	7.68855e-153	0.535829	0.126	0.151	2.30656e-149	2	RUNX2-AS1	0.834437
ARGFX	1.08055e-132	0.993483	0.097	0.117	3.24166e-129	2	ARGFX	0.82906
HCAR2	1.53674e-184	2.09036	0.144	0.175	4.61022e-181	2	HCAR2	0.822857
AL139385.1	0	1.68896	0.109	0.133	0	2	AL139385.1	0.819549
SMOC1	1.14254e-50	1.31344	0.2	0.245	3.42761e-47	2	SMOC1	0.816327
COL20A1	1.52595e-162	0.572943	0.133	0.163	4.57784e-159	2	COL20A1	0.815951
SERPINE2	1.61005e-165	0.348701	0.175	0.215	4.83014e-162	2	SERPINE2	0.813953
TMEM100	5.73091e-180	2.77275	0.14	0.177	1.71927e-176	2	TMEM100	0.79096
LINC022841	5.28551e-174	1.22883	0.099	0.126	1.58565e-170	2	LINC02284	0.785714
AC254562.21	2.86148e-301	0.36185	0.099	0.128	8.58444e-298	2	AC254562.2	0.773438
CYB5D2	1.56436e-131	2.66855	0.131	0.177	4.69308e-128	2	CYB5D2	0.740113
CADM31	9.97123e-167	1.11392	0.154	0.21	2.99137e-163	2	CADM3	0.733333
RAB261	1.98711e-21	0.907539	0.198	0.27	5.96132e-18	2	RAB26	0.733333
SLFNL1-AS1	1.52231e-96	0.413072	0.104	0.144	4.56694e-93	2	SLFNL1-AS1	0.722222
AC119403.1	0	0.695538	0.103	0.144	0	2	AC119403.1	0.715278
KIZ-AS11	3.85431e-110	2.05107	0.075	0.106	1.15629e-106	2	KIZ-AS1	0.707547
BTNL91	6.59104e-182	0.923551	0.179	0.254	1.97731e-178	2	BTNL9	0.704724
LIN28A	0	1.46126	0.12	0.173	0	2	LIN28A	0.693642
CHRM3	8.85307e-67	1.26734	0.157	0.228	2.65592e-63	2	CHRM3	0.688596
ZMAT41	4.63784e-143	0.985391	0.157	0.229	1.39135e-139	2	ZMAT4	0.68559
LINC01814	1.20545e-189	1.37854	0.091	0.134	3.61634e-186	2	LINC01814	0.679104
AL596325.2	3.95593e-211	0.554604	0.078	0.115	1.18678e-207	2	AL596325.2	0.678261
LINC01299	1.85386e-250	0.470614	0.068	0.101	5.56159e-247	2	LINC01299	0.673267
PKHD1L11	4.69244e-165	1.18029	0.136	0.202	1.40773e-161	2	PKHD1L1	0.673267
MFSD4A1	3.47031e-209	1.37932	0.112	0.169	1.04109e-205	2	MFSD4A	0.662722
AL121845.1	4.15573e-212	0.853038	0.071	0.109	1.24672e-208	2	AL121845.1	0.651376
TMEM45B	1.67723e-75	0.850431	0.095	0.146	5.03168e-72	2	TMEM45B	0.650685
E2F3-IT1	2.68943e-111	0.275473	0.135	0.209	8.06829e-108	2	E2F3-IT1	0.645933
CAVIN21	2.94526e-247	2.27205	0.149	0.233	8.83578e-244	2	CAVIN2	0.639485
CHODL	2.53238e-153	1.85501	0.118	0.189	7.59715e-150	2	CHODL	0.624339
AL035448.1	1.33199e-120	0.293543	0.093	0.149	3.99597e-117	2	AL035448.1	0.624161
NTM	1.74657e-108	2.04917	0.095	0.154	5.23972e-105	2	NTM	0.616883
NCMAP	0	0.27183	0.062	0.101	0	2	NCMAP	0.613861
FGFR2	2.58433e-101	0.76428	0.102	0.167	7.753e-98	2	FGFR2	0.610778
DNASE1L21	3.50054e-31	0.549934	0.1	0.165	1.05016e-27	2	DNASE1L2	0.606061
AL117328.21	4.02898e-200	2.3915	0.113	0.187	1.20869e-196	2	AL117328.2	0.604278
ISG15	1.59284e-279	2.72157	0.068	0.113	4.77852e-276	2	ISG15	0.60177
AL356608.31	4.47891e-308	1.13089	0.084	0.14	1.34367e-304	2	AL356608.3	0.6
S100A11	1.45669e-95	1.85784	0.123	0.205	4.37008e-92	2	S100A1	0.6
ATP2B2	1.61757e-25	0.293483	0.109	0.182	4.85272e-22	2	ATP2B2	0.598901
AC239799.2	0	2.05363	0.097	0.162	0	2	AC239799.2	0.598765
GRM4	3.5233e-49	0.402853	0.077	0.129	1.05699e-45	2	GRM4	0.596899
CCN2	0	0.536433	0.102	0.171	0	2	CCN2	0.596491
MYLK3	1.05013e-227	0.55574	0.071	0.12	3.15039e-224	2	MYLK3	0.591667
PDGFRB1	4.03204e-09	0.487276	0.105	0.179	1.20961e-05	2	PDGFRB	0.586592
LINC01231	2.37377e-174	0.962938	0.072	0.123	7.12132e-171	2	LINC01231	0.585366
SLCO1A21	4.75319e-109	2.76073	0.145	0.25	1.42596e-105	2	SLCO1A2	0.58
SLC24A3	6.62978e-146	1.91699	0.102	0.179	1.98893e-142	2	SLC24A3	0.569832
LINC003311	2.4795e-286	0.402947	0.086	0.151	7.4385e-283	2	LINC00331	0.569536
SLITRK41	4.68183e-198	0.313914	0.155	0.274	1.40455e-194	2	SLITRK4	0.565693
AC131953.2	1.4131e-55	1.26615	0.072	0.128	4.23929e-52	2	AC131953.2	0.5625
PRR18	4.9466e-203	1.27274	0.143	0.257	1.48398e-199	2	PRR18	0.55642
AC144450.1	2.99537e-195	0.376841	0.084	0.154	8.9861e-192	2	AC144450.1	0.545455
AL034417.21	8.31761e-275	0.272004	0.077	0.145	2.49528e-271	2	AL034417.2	0.531034
AC211476.6	9.84389e-168	1.09005	0.083	0.159	2.95317e-164	2	AC211476.6	0.522013
PRSS23	1.19876e-261	4.43924	0.098	0.191	3.59627e-258	2	PRSS23	0.513089
KNDC1	1.0172e-289	1.27301	0.091	0.182	3.0516e-286	2	KNDC1	0.5
BX324167.1	4.50048e-214	0.878598	0.094	0.193	1.35014e-210	2	BX324167.1	0.487047
C5orf491	0	1.20329	0.094	0.194	0	2	C5orf49	0.484536
AC105916.1	0	0.260117	0.131	0.271	0	2	AC105916.1	0.483395
WFDC1	0	1.52373	0.069	0.144	0	2	WFDC1	0.479167
AL157813.1	0	1.504	0.065	0.136	0	2	AL157813.1	0.477941
ADAMTSL1	2.3817e-270	2.12299	0.069	0.146	7.14511e-267	2	ADAMTSL1	0.472603
DNAH9	1.25134e-149	2.04462	0.047	0.102	3.75402e-146	2	DNAH9	0.460784
CARMN2	2.07698e-121	0.513886	0.066	0.145	6.23093e-118	2	CARMN	0.455172
CEBPA	0	0.731382	0.048	0.106	0	2	CEBPA	0.45283
SLC9A3R2	0	1.43443	0.096	0.218	0	2	SLC9A3R2	0.440367
STMND11	3.55037e-271	0.879679	0.061	0.14	1.06511e-267	2	STMND1	0.435714
ADAMTSL31	2.98419e-207	0.433507	0.069	0.16	8.95258e-204	2	ADAMTSL3	0.43125
TIMM23B-AGAP61	3.16457e-84	0.541214	0.054	0.129	9.4937e-81	2	TIMM23B-AGAP6	0.418605
AC110716.2	5.84802e-286	2.48037	0.051	0.123	1.75441e-282	2	AC110716.2	0.414634
HCN2	1.67723e-278	0.474922	0.089	0.222	5.03169e-275	2	HCN2	0.400901
DIP2A-IT1	2.14795e-284	0.387066	0.04	0.1	6.44384e-281	2	DIP2A-IT1	0.4
AL035427.2	0	1.27286	0.067	0.168	0	2	AL035427.2	0.39881
CCL2	0	2.20217	0.048	0.121	0	2	CCL2	0.396694
IL21R1	0	1.25621	0.046	0.117	0	2	IL21R	0.393162
NEK51	7.7467e-119	0.610385	0.073	0.188	2.32401e-115	2	NEK5	0.388298
SGSM1	0	0.415977	0.073	0.189	0	2	SGSM1	0.386243
AP003392.1	9.71085e-117	0.78312	0.061	0.159	2.91325e-113	2	AP003392.1	0.383648
FERMT1	1.34826e-260	1.99406	0.086	0.227	4.04478e-257	2	FERMT1	0.378855
AL353804.11	5.87636e-282	0.3972	0.103	0.273	1.76291e-278	2	AL353804.1	0.377289
CKB	7.48539e-160	1.02646	0.117	0.311	2.24562e-156	2	CKB	0.376206
LINC01934	0	1.85431	0.045	0.121	0	2	LINC01934	0.371901
AC115284.4	7.25029e-53	0.597306	0.046	0.126	2.17509e-49	2	AC115284.4	0.365079
TPH11	1.94583e-277	0.686021	0.104	0.286	5.8375e-274	2	TPH1	0.363636
PRKG1	9.81427e-228	0.882925	0.041	0.114	2.94428e-224	2	PRKG1	0.359649
SCNN1A1	3.01617e-202	0.514347	0.039	0.109	9.04852e-199	2	SCNN1A	0.357798
HBB1	0	0.605191	0.039	0.11	0	2	HBB	0.354545
GRIN11	0	0.534233	0.077	0.22	0	2	GRIN1	0.35
SAG	9.20312e-240	2.84751	0.044	0.128	2.76094e-236	2	SAG	0.34375
OR2AT41	1.70676e-166	0.944362	0.069	0.202	5.12028e-163	2	OR2AT4	0.341584
SEPTIN4	2.3403e-145	0.600143	0.082	0.242	7.02091e-142	2	SEPTIN4	0.338843
GALNT161	1.53081e-33	0.361463	0.074	0.226	4.59244e-30	2	GALNT16	0.327434
NOSTRIN	7.20433e-174	0.848729	0.072	0.221	2.1613e-170	2	NOSTRIN	0.325792
LY6H1	7.94408e-183	1.53434	0.064	0.203	2.38323e-179	2	LY6H	0.315271
MIR4435-2HG1	8.71754e-258	0.484556	0.107	0.344	2.61526e-254	2	MIR4435-2HG	0.311047
MOG1	0	1.29999	0.076	0.246	0	2	MOG	0.308943
CNDP1	8.04742e-258	2.2724	0.091	0.304	2.41423e-254	2	CNDP1	0.299342
BACH1-IT11	1.66077e-265	1.04851	0.039	0.137	4.98231e-262	2	BACH1-IT1	0.284672
ATF5	0	1.06394	0.067	0.237	0	2	ATF5	0.2827
ZMYND10	0	1.0728	0.034	0.122	0	2	ZMYND10	0.278689
KLRD1	0	2.93459	0.033	0.124	0	2	KLRD1	0.266129
SYT21	0	1.85272	0.065	0.247	0	2	SYT2	0.263158
AC104806.2	1.50935e-257	0.855485	0.056	0.218	4.52806e-254	2	AC104806.2	0.256881
TAT-AS1	0	1.21297	0.068	0.266	0	2	TAT-AS1	0.255639
VIPR1-AS1	0	1.05361	0.032	0.126	0	2	VIPR1-AS1	0.253968
AC100827.4	2.62763e-306	2.85071	0.085	0.337	7.8829e-303	2	AC100827.4	0.252226
DIRAS3	0	2.27238	0.069	0.274	0	2	DIRAS3	0.251825
C9orf139	0	1.11376	0.03	0.122	0	2	C9orf139	0.245902
SPHKAP1	9.55494e-110	1.16568	0.069	0.283	2.86648e-106	2	SPHKAP	0.243816
OLFML31	0	1.8579	0.114	0.472	0	2	OLFML3	0.241525
AL627316.11	0	0.453327	0.032	0.134	0	2	AL627316.1	0.238806
TMEM132C	0	2.81993	0.059	0.254	0	2	TMEM132C	0.232283
APCDD1L-DT	1.73267e-176	1.00472	0.043	0.188	5.19801e-173	2	APCDD1L-DT	0.228723
FGF18	7.51133e-186	0.926588	0.045	0.197	2.2534e-182	2	FGF18	0.228426
AC132872.5	0	1.85608	0.028	0.125	0	2	AC132872.5	0.224
CACNA1C	4.8747e-165	2.61796	0.039	0.176	1.46241e-161	2	CACNA1C	0.221591
KCNK9	1.14101e-304	0.531123	0.062	0.284	3.42302e-301	2	KCNK9	0.21831
CRHR1	0	0.269981	0.03	0.141	0	2	CRHR1	0.212766
ASPN	0	0.777067	0.045	0.212	0	2	ASPN	0.212264
COL4A42	0	0.271066	0.03	0.143	0	2	COL4A4	0.20979
GRM61	3.19448e-120	0.25132	0.034	0.167	9.58343e-117	2	GRM6	0.203593
GLS21	0	0.261882	0.057	0.281	0	2	GLS2	0.202847
UNC5D	6.27324e-79	2.26659	0.026	0.131	1.88197e-75	2	UNC5D	0.198473
LINC003271	0	1.26917	0.033	0.167	0	2	LINC00327	0.197605
LAMC21	2.93447e-110	0.266481	0.027	0.137	8.8034e-107	2	LAMC2	0.19708
DEPP1	0	1.72929	0.031	0.159	0	2	DEPP1	0.194969
PCDHGC4	0	0.533643	0.03	0.154	0	2	PCDHGC4	0.194805
TNFRSF41	0	2.85106	0.105	0.54	0	2	TNFRSF4	0.194444
MT1E	0	0.29725	0.049	0.256	0	2	MT1E	0.191406
FRY-AS11	1.20404e-270	1.8465	0.044	0.242	3.61211e-267	2	FRY-AS1	0.181818
IL1R12	0	1.85731	0.068	0.376	0	2	IL1R1	0.180851
PPP1R14A	0	0.400329	0.05	0.279	0	2	PPP1R14A	0.179211
AC118344.11	0	2.85179	0.036	0.204	0	2	AC118344.1	0.176471
C22orf241	2.25456e-303	1.84918	0.036	0.207	6.76369e-300	2	C22orf24	0.173913
PLEKHD11	0	1.05211	0.031	0.189	0	2	PLEKHD1	0.164021
AF121898.1	0	0.532959	0.02	0.135	0	2	AF121898.1	0.148148
CALML3-AS1	0	1.43921	0.039	0.265	0	2	CALML3-AS1	0.14717
AL592182.21	2.2593e-292	1.85511	0.024	0.17	6.7779e-289	2	AL592182.2	0.141176
ALX3	0	1.5019	0.029	0.217	0	2	ALX3	0.133641
AL357141.1	0	1.072	0.015	0.117	0	2	AL357141.1	0.128205
TMEM51-AS1	0	2.85495	0.034	0.266	0	2	TMEM51-AS1	0.12782
LINC011161	7.63757e-61	1.52683	0.016	0.128	2.29127e-57	2	LINC01116	0.125
LINC00449	6.47914e-124	0.268033	0.013	0.109	1.94374e-120	2	LINC00449	0.119266
PPP1R26-AS11	0	0.855042	0.017	0.159	0	2	PPP1R26-AS1	0.106918
SLC6A12	0	12.1378	0.049	0.513	0	2	SLC6A12	0.0955166
AL162274.2	1.11383e-292	0.523177	0.015	0.165	3.34149e-289	2	AL162274.2	0.0909091
COL11A21	0	1.39615	0.008	0.102	0	2	COL11A2	0.0784314
SLC12A81	0	1.53457	0.011	0.185	0	2	SLC12A8	0.0594595

## Sheet: Cluster4
	p_val	avg_log2FC	pct.1	pct.2	p_val_adj	cluster	gene
PIF1	0	5.24072	0.775	0.135	0	4	PIF1
ASPM	0	4.41552	0.839	0.112	0	4	ASPM
EMP1	0	3.39291	0.855	0.268	0	4	EMP1
PTPN221	0	2.86282	0.384	0.085	0	4	PTPN22
CENPF	0	2.41634	0.852	0.181	0	4	CENPF
PRR181	0	1.9225	0.753	0.199	0	4	PRR18
HEATR41	0	1.6967	0.606	0.072	0	4	HEATR4
SLC12A82	0	0.923486	0.792	0.109	0	4	SLC12A8
IL192	0	0.817625	0.784	0.091	0	4	IL19
SEC62-AS11	0	0.475827	0.71	0.128	0	4	SEC62-AS1
SMC4	4.72625e-305	4.01866	0.773	0.18	1.41787e-301	4	SMC4
NEBL1	4.24135e-299	0.693471	0.74	0.182	1.2724e-295	4	NEBL
IFIT11	1.78509e-291	2.50633	0.624	0.144	5.35527e-288	4	IFIT1
ELF3-AS11	8.53734e-291	1.11732	0.696	0.122	2.5612e-287	4	ELF3-AS1
C5orf492	5.5122e-273	0.272765	0.7	0.137	1.65366e-269	4	C5orf49
KNL1	4.48206e-270	6.53054	0.743	0.129	1.34462e-266	4	KNL1
CENPE	3.08322e-259	3.4604	0.735	0.148	9.24966e-256	4	CENPE
AL080317.2	3.95714e-256	0.583146	0.669	0.16	1.18714e-252	4	AL080317.2
KCNA2	1.13413e-252	1.49815	0.664	0.123	3.40238e-249	4	KCNA2
DNAJA41	5.98366e-246	1.44504	0.377	0.071	1.7951e-242	4	DNAJA4
ZMAT42	2.68665e-237	1.10031	0.752	0.174	8.05996e-234	4	ZMAT4
KIAA03191	2.43122e-236	0.301359	0.606	0.101	7.29367e-233	4	KIAA0319
PLAUR	1.03494e-235	0.467176	0.183	0.069	3.10483e-232	4	PLAUR
PTPRE1	4.47192e-223	0.560958	0.25	0.079	1.34158e-219	4	PTPRE
VSTM2B	1.11959e-220	0.506508	0.653	0.18	3.35876e-217	4	VSTM2B
NID11	1.41736e-220	2.15913	0.733	0.194	4.25209e-217	4	NID1
SCN1A	2.09383e-214	1.90411	0.704	0.171	6.28149e-211	4	SCN1A
RBM5-AS11	4.79297e-211	1.39443	0.653	0.172	1.43789e-207	4	RBM5-AS1
ENDOD11	1.19541e-210	1.14152	0.676	0.151	3.58622e-207	4	ENDOD1
MAL1	4.0505e-208	3.5023	0.76	0.421	1.21515e-204	4	MAL
MKI67	2.46945e-207	1.33367	0.709	0.139	7.40835e-204	4	MKI67
SAMD3	1.71275e-206	9.3395	0.165	0.078	5.13826e-203	4	SAMD3
TUBA4A	1.21057e-205	2.39414	0.13	0.087	3.63171e-202	4	TUBA4A
TOP2A	5.53317e-205	1.5499	0.696	0.159	1.65995e-201	4	TOP2A
GGT5	1.70265e-191	0.507254	0.737	0.296	5.10794e-188	4	GGT5
DMTN1	3.84917e-188	0.483671	0.28	0.07	1.15475e-184	4	DMTN
PCDH11Y2	6.86294e-188	0.47167	0.483	0.105	2.05888e-184	4	PCDH11Y
SULT1C21	9.73727e-181	1.74965	0.596	0.088	2.92118e-177	4	SULT1C2
AC110285.1	1.02678e-176	0.279999	0.468	0.102	3.08034e-173	4	AC110285.1
AC127024.22	2.07732e-176	0.697715	0.569	0.102	6.23196e-173	4	AC127024.2
TAT-AS11	1.80463e-173	0.40577	0.632	0.208	5.41388e-170	4	TAT-AS1
AC127496.11	2.14023e-148	0.797726	0.615	0.103	6.42069e-145	4	AC127496.1
BAG3	8.41208e-147	4.27276	0.342	0.089	2.52362e-143	4	BAG3
LINC018142	8.95955e-147	0.674207	0.539	0.092	2.68786e-143	4	LINC01814
CRX	1.64492e-145	0.577356	0.526	0.088	4.93477e-142	4	CRX
MERTK	5.44425e-143	0.44184	0.127	0.075	1.63328e-139	4	MERTK
ANLN	8.70868e-142	4.7837	0.612	0.122	2.61261e-138	4	ANLN
SMPDL3A1	2.10231e-141	1.06815	0.143	0.088	6.30693e-138	4	SMPDL3A
HSPB11	1.12512e-138	1.72107	0.389	0.194	3.37535e-135	4	HSPB1
IGF11	5.18881e-138	0.614107	0.105	0.094	1.55664e-134	4	IGF1
SLC38A51	5.78743e-138	0.54062	0.393	0.115	1.73623e-134	4	SLC38A5
AL157813.12	1.24071e-135	0.821591	0.391	0.104	3.72212e-132	4	AL157813.1
LRG11	4.57762e-135	1.29278	0.555	0.122	1.37329e-131	4	LRG1
RASGRP1	6.8162e-134	2.12539	0.556	0.155	2.04486e-130	4	RASGRP1
ARHGAP291	1.9529e-132	0.442112	0.591	0.179	5.85869e-129	4	ARHGAP29
EFCAB11	2.7535e-128	0.708021	0.502	0.074	8.2605e-125	4	EFCAB1
DIAPH3	2.65349e-127	3.68916	0.652	0.116	7.96047e-124	4	DIAPH3
PMAIP1	5.12182e-127	7.60931	0.236	0.092	1.53655e-123	4	PMAIP1
HIST1H2BN	4.98605e-124	2.85727	0.547	0.162	1.49582e-120	4	HIST1H2BN
LINC00621	2.59432e-121	0.659857	0.549	0.146	7.78297e-118	4	LINC00621
RASA2-IT11	1.5512e-120	0.694693	0.639	0.19	4.65359e-117	4	RASA2-IT1
AL162586.2	4.98382e-113	0.884153	0.117	0.054	1.49515e-109	4	AL162586.2
CCN11	1.08442e-112	0.757001	0.593	0.186	3.25327e-109	4	CCN1
CALCB	5.92806e-109	0.337179	0.575	0.253	1.77842e-105	4	CALCB
ID41	4.73607e-104	2.28155	0.465	0.143	1.42082e-100	4	ID4
SLFNL1-AS12	1.25856e-103	0.895248	0.573	0.101	3.77569e-100	4	SLFNL1-AS1
AC104806.22	4.182e-100	1.50951	0.559	0.167	1.2546e-96	4	AC104806.2
TMEM1302	7.70089e-96	0.450234	0.415	0.16	2.31027e-92	4	TMEM130
FCGR1A	1.70597e-95	4.32492	0.686	0.528	5.11792e-92	4	FCGR1A
AL139385.11	1.77333e-94	0.858082	0.277	0.117	5.31998e-91	4	AL139385.1
RSPH4A1	2.96225e-94	0.851406	0.264	0.098	8.88674e-91	4	RSPH4A
CLNK	2.85654e-93	0.900377	0.108	0.093	8.56962e-90	4	CLNK
ADAM121	4.67872e-93	0.657086	0.545	0.207	1.40362e-89	4	ADAM12
AL031714.1	4.23413e-91	0.646681	0.559	0.178	1.27024e-87	4	AL031714.1
STAT42	6.50828e-89	0.324559	0.2	0.106	1.95248e-85	4	STAT4
AL928970.1	8.7794e-89	0.918805	0.505	0.135	2.63382e-85	4	AL928970.1
IL1RN	4.75696e-85	2.51013	0.116	0.021	1.42709e-81	4	IL1RN
CEBPA1	2.04112e-83	1.24364	0.147	0.095	6.12337e-80	4	CEBPA
PCDHGA111	1.45452e-81	0.263613	0.385	0.09	4.36355e-78	4	PCDHGA11
ATAD2	3.86577e-80	1.3902	0.599	0.18	1.15973e-76	4	ATAD2
RILPL2	2.06947e-78	0.359848	0.136	0.092	6.20841e-75	4	RILPL2
NR2E32	8.70933e-76	1.04971	0.389	0.09	2.6128e-72	4	NR2E3
TM4SF11	2.77902e-74	1.07701	0.485	0.086	8.33706e-71	4	TM4SF1
PCDHGB31	3.69674e-74	0.702041	0.353	0.105	1.10902e-70	4	PCDHGB3
SYNE21	1.34226e-73	0.406873	0.743	0.453	4.02677e-70	4	SYNE2
NLRC31	4.2262e-73	0.392983	0.31	0.077	1.26786e-69	4	NLRC3
OR1I11	1.0486e-69	1.19762	0.418	0.098	3.14579e-66	4	OR1I1
MIS18BP1	3.65808e-62	5.39587	0.536	0.109	1.09742e-58	4	MIS18BP1
HSP90B1	1.13641e-60	1.62564	0.64	0.346	3.40923e-57	4	HSP90B1
KIF20B	3.05904e-60	5.43375	0.552	0.204	9.17713e-57	4	KIF20B
EPB41L4A1	1.32795e-59	4.36057	0.418	0.184	3.98385e-56	4	EPB41L4A
LRAT	2.50248e-59	1.35772	0.523	0.191	7.50745e-56	4	LRAT
DDIT4	2.61471e-59	0.874363	0.149	0.149	7.84413e-56	4	DDIT4
FSTL51	5.59672e-57	1.59607	0.521	0.169	1.67902e-53	4	FSTL5
AL022337.11	7.3511e-57	0.286877	0.483	0.292	2.20533e-53	4	AL022337.1
ADORA2A-AS1	3.73918e-56	0.33557	0.114	0.117	1.12175e-52	4	ADORA2A-AS1
TYMP	4.36658e-56	0.543016	0.177	0.094	1.30997e-52	4	TYMP
TRPM8	1.65817e-55	0.606807	0.247	0.15	4.97452e-52	4	TRPM8
PCDHGC41	1.85196e-55	1.18601	0.459	0.111	5.55589e-52	4	PCDHGC4
IFNGR1	1.51883e-53	2.52256	0.166	0.108	4.55649e-50	4	IFNGR1
CDCA3	2.91849e-52	1.49748	0.52	0.113	8.75547e-49	4	CDCA3
AL357568.11	5.01116e-52	0.535075	0.441	0.118	1.50335e-48	4	AL357568.1
GRASP	6.5254e-52	3.27153	0.215	0.141	1.95762e-48	4	GRASP
CDK31	8.88522e-49	1.64644	0.469	0.208	2.66557e-45	4	CDK3
GREM11	1.04457e-48	0.705571	0.306	0.145	3.13372e-45	4	GREM1
HUNK1	3.6594e-47	0.509005	0.182	0.164	1.09782e-43	4	HUNK
ZNF8781	7.97151e-47	0.705275	0.23	0.128	2.39145e-43	4	ZNF878
LINC018361	3.35524e-46	0.487056	0.102	0.066	1.00657e-42	4	LINC01836
FANCA	1.1829e-45	3.45677	0.518	0.143	3.54869e-42	4	FANCA
AL049779.4	7.24348e-40	0.706057	0.371	0.193	2.17305e-36	4	AL049779.4
MYRF1	1.83659e-38	1.88037	0.381	0.188	5.50976e-35	4	MYRF
ATAD5	4.15181e-38	0.726531	0.555	0.149	1.24554e-34	4	ATAD5
C21orf58	3.52715e-36	3.95959	0.518	0.135	1.05814e-32	4	C21orf58
AL450326.3	1.07709e-32	0.87157	0.401	0.175	3.23127e-29	4	AL450326.3
AC105402.31	1.39366e-32	0.706946	0.388	0.109	4.18097e-29	4	AC105402.3
GRID2	3.64173e-31	1.69774	0.529	0.152	1.09252e-27	4	GRID2
AL035427.21	5.96283e-31	0.701587	0.317	0.141	1.78885e-27	4	AL035427.2
SLITRK42	8.6369e-30	0.402863	0.428	0.245	2.59107e-26	4	SLITRK4
CXCL121	3.10036e-26	2.20745	0.555	0.482	9.30108e-23	4	CXCL12
DNAJB4	5.02804e-26	0.410598	0.159	0.09	1.50841e-22	4	DNAJB4
EBF11	2.59285e-25	0.270672	0.205	0.208	7.77854e-22	4	EBF1
ZNF7821	7.87371e-24	1.36863	0.22	0.155	2.36211e-20	4	ZNF782
IL1A	1.77444e-22	3.49464	0.19	0.079	5.32332e-19	4	IL1A
FREM11	5.16877e-21	2.68808	0.429	0.159	1.55063e-17	4	FREM1
PLAAT3	6.29141e-21	0.334146	0.351	0.212	1.88742e-17	4	PLAAT3
KLHL29	1.18773e-20	3.23286	0.394	0.157	3.56319e-17	4	KLHL29
AL137017.1	3.84652e-20	0.317259	0.376	0.066	1.15395e-16	4	AL137017.1
LINC02664	8.40794e-20	1.19978	0.381	0.197	2.52238e-16	4	LINC02664
PRR261	9.3689e-20	0.754141	0.365	0.139	2.81067e-16	4	PRR26
AL121845.11	1.94027e-18	1.50886	0.236	0.093	5.82081e-15	4	AL121845.1
MIR99AHG1	4.91972e-18	0.846409	0.537	0.237	1.47592e-14	4	MIR99AHG
AP003900.1	3.93398e-17	0.92137	0.268	0.131	1.18019e-13	4	AP003900.1
C9orf1391	5.31351e-16	1.43604	0.277	0.096	1.59405e-12	4	C9orf139
U73166.11	1.53448e-15	1.15249	0.211	0.177	4.60344e-12	4	U73166.1
AC106820.2	9.73801e-15	0.596496	0.398	0.136	2.9214e-11	4	AC106820.2
RIMKLB	1.06354e-14	3.98183	0.344	0.192	3.19061e-11	4	RIMKLB
GABPB1-AS11	7.97e-14	0.42494	0.434	0.31	2.391e-10	4	GABPB1-AS1
AL162274.21	8.28292e-14	0.624005	0.381	0.126	2.48488e-10	4	AL162274.2
PLIN51	2.00897e-13	1.90098	0.208	0.213	6.02692e-10	4	PLIN5
CCDC802	4.91366e-13	0.700905	0.379	0.12	1.4741e-09	4	CCDC80
SLC22A131	1.20468e-12	0.457973	0.186	0.191	3.61403e-09	4	SLC22A13
CTSC	2.16517e-12	1.32946	0.146	0.091	6.49551e-09	4	CTSC
Z95114.2	8.59152e-12	0.376497	0.209	0.089	2.57746e-08	4	Z95114.2
GAS6-AS1	3.4273e-10	0.916193	0.196	0.083	1.02819e-06	4	GAS6-AS1
ZNF385D1	3.81885e-10	0.778806	0.382	0.116	1.14566e-06	4	ZNF385D
AL358115.1	1.88529e-09	0.407778	0.274	0.222	5.65588e-06	4	AL358115.1
AL591163.1	5.19744e-09	0.447655	0.294	0.18	1.55923e-05	4	AL591163.1
LINC004991	7.05771e-09	0.599202	0.253	0.091	2.11731e-05	4	LINC00499
E2F3-IT11	9.6198e-09	1.88058	0.436	0.179	2.88594e-05	4	E2F3-IT1
AP000350.6	1.84316e-08	0.674211	0.125	0.076	5.52948e-05	4	AP000350.6
AP003306.21	2.23276e-08	0.509501	0.178	0.12	6.69828e-05	4	AP003306.2
ARSD1	3.18286e-08	2.40158	0.122	0.177	9.54857e-05	4	ARSD
AMH	1.03003e-07	0.346048	0.324	0.139	0.000309009	4	AMH
N4BP2L2-IT21	3.58451e-07	2.15424	0.17	0.159	0.00107535	4	N4BP2L2-IT2
CHRNA71	4.13323e-06	0.422979	0.31	0.15	0.0123997	4	CHRNA7
CRHR12	4.67862e-06	0.922305	0.272	0.115	0.0140359	4	CRHR1
RELN1	5.5316e-06	1.46153	0.284	0.18	0.0165948	4	RELN
AKR1D1	6.11436e-06	0.352738	0.274	0.086	0.0183431	4	AKR1D1
PCLO1	1.29837e-05	1.27579	0.24	0.199	0.038951	4	PCLO
MT-ATP8	2.59624e-05	2.03575	0.541	0.336	0.0778871	4	MT-ATP8
NMU	9.01443e-05	1.43639	0.344	0.116	0.270433	4	NMU
LRP61	0.000165949	1.21532	0.353	0.209	0.497848	4	LRP6
GNRH11	0.000314582	0.360916	0.338	0.219	0.943745	4	GNRH1
CBS1	0.00068636	0.443636	0.251	0.221	1	4	CBS
PLEKHD12	0.00121351	0.506378	0.283	0.16	1	4	PLEKHD1
ABCA8	0.00194586	1.21679	0.362	0.1	1	4	ABCA8
VAC14-AS12	0.00834791	0.305737	0.236	0.159	1	4	VAC14-AS1

## Sheet: Cluster9
	p_val	avg_log2FC	pct.1	pct.2	p_val_adj	cluster	gene	pct1/pct2
PTH1R3	2.12259e-110	1.70936	0.739	0.131	6.36778e-107	9	PTH1R	5.64122
C1RL-AS12	9.56532e-82	1.64357	0.651	0.122	2.86959e-78	9	C1RL-AS1	5.33607
NRG1-IT12	2.10361e-67	0.84672	0.63	0.121	6.31084e-64	9	NRG1-IT1	5.20661
HPX3	4.27859e-84	1.03773	0.674	0.132	1.28358e-80	9	HPX	5.10606
AC110716.23	2.23911e-68	2.78786	0.531	0.105	6.71732e-65	9	AC110716.2	5.05714
PAPPA3	4.52707e-85	1.85514	0.434	0.089	1.35812e-81	9	PAPPA	4.8764
LINC003314	6.32756e-77	3.07054	0.648	0.133	1.89827e-73	9	LINC00331	4.87218
AL079301.13	1.45483e-75	2.90179	0.63	0.134	4.36449e-72	9	AL079301.1	4.70149
CYP26B12	2.96079e-80	1.67167	0.686	0.148	8.88238e-77	9	CYP26B1	4.63514
BICDL12	1.13287e-51	0.292766	0.601	0.13	3.39861e-48	9	BICDL1	4.62308
RAPGEF43	1.4851e-74	2.08886	0.695	0.151	4.4553e-71	9	RAPGEF4	4.60265
AC127164.13	1.16317e-48	2.36287	0.572	0.125	3.48951e-45	9	AC127164.1	4.576
TNC2	5.97623e-151	4.89249	0.88	0.193	1.79287e-147	9	TNC	4.55959
SCN1B2	2.34099e-45	0.31048	0.56	0.123	7.02296e-42	9	SCN1B	4.55285
RASL10A2	2.04372e-94	3.53467	0.777	0.172	6.13116e-91	9	RASL10A	4.51744
AC111182.12	5.9028e-119	2.05787	0.757	0.168	1.77084e-115	9	AC111182.1	4.50595
TRPM83	1.15223e-86	2.63138	0.66	0.147	3.4567e-83	9	TRPM8	4.4898
LZTS14	7.5467e-70	1.94092	0.692	0.156	2.26401e-66	9	LZTS1	4.4359
MAK2	5.75987e-107	2.85726	0.73	0.165	1.72796e-103	9	MAK	4.42424
TRIM661	3.48223e-101	4.02997	0.73	0.165	1.04467e-97	9	TRIM66	4.42424
GALNT182	1.89957e-97	2.51728	0.73	0.166	5.69871e-94	9	GALNT18	4.39759
TBX62	1.18067e-66	2.06111	0.657	0.15	3.54201e-63	9	TBX6	4.38
NEK83	1.27779e-67	0.754455	0.651	0.149	3.83338e-64	9	NEK8	4.36913
TIAM11	8.90049e-85	4.96363	0.733	0.17	2.67015e-81	9	TIAM1	4.31176
PCDHB132	1.63416e-69	1.04173	0.607	0.143	4.90248e-66	9	PCDHB13	4.24476
L1CAM2	2.35542e-85	0.602784	0.748	0.177	7.06625e-82	9	L1CAM	4.22599
MYC3	1.23542e-26	2.65026	0.443	0.107	3.70627e-23	9	MYC	4.14019
AGT1	1.73914e-67	0.595457	0.689	0.17	5.21741e-64	9	AGT	4.05294
PCDHB163	7.94392e-75	2.23521	0.642	0.159	2.38318e-71	9	PCDHB16	4.03774
SPON22	2.29458e-137	1.578	0.88	0.218	6.88374e-134	9	SPON2	4.0367
KCNN21	4.07889e-86	2.17772	0.71	0.176	1.22367e-82	9	KCNN2	4.03409
RRAD4	7.53139e-97	1.51466	0.792	0.197	2.25942e-93	9	RRAD	4.0203
ATF52	4.81512e-104	0.401894	0.812	0.203	1.44453e-100	9	ATF5	4
LY6G5C2	9.40967e-30	1.88108	0.51	0.128	2.8229e-26	9	LY6G5C	3.98438
NPIPB52	1.43448e-87	3.03981	0.724	0.183	4.30345e-84	9	NPIPB5	3.95628
RGS83	1.35215e-59	4.16854	0.589	0.149	4.05644e-56	9	RGS8	3.95302
C20orf2042	9.91104e-62	3.59576	0.572	0.145	2.97331e-58	9	C20orf204	3.94483
SH3D213	1.79783e-49	1.23845	0.607	0.154	5.3935e-46	9	SH3D21	3.94156
WDFY3-AS13	9.12985e-98	1.57942	0.724	0.184	2.73896e-94	9	WDFY3-AS1	3.93478
TACC22	9.38152e-120	2.73058	0.836	0.213	2.81445e-116	9	TACC2	3.92488
AL450326.33	3.73402e-86	2.88805	0.713	0.182	1.1202e-82	9	AL450326.3	3.91758
TMEM132E3	7.30326e-116	2.5717	0.783	0.2	2.19098e-112	9	TMEM132E	3.915
POLH-AS13	1.50887e-45	2.944	0.501	0.128	4.52662e-42	9	POLH-AS1	3.91406
SLC22A132	3.10856e-62	3.6618	0.701	0.18	9.32567e-59	9	SLC22A13	3.89444
AL590440.22	6.72155e-37	3.52518	0.358	0.092	2.01647e-33	9	AL590440.2	3.8913
ADGRA13	4.65337e-98	2.47771	0.771	0.203	1.39601e-94	9	ADGRA1	3.79803
PLPPR42	1.12285e-106	3.0563	0.748	0.197	3.36855e-103	9	PLPPR4	3.79695
PDP22	1.16006e-56	2.08038	0.672	0.177	3.48019e-53	9	PDP2	3.79661
GDPD53	9.30474e-60	1.86043	0.648	0.171	2.79142e-56	9	GDPD5	3.78947
DCN3	6.59544e-70	1.39319	0.692	0.183	1.97863e-66	9	DCN	3.78142
HEG11	3.27441e-85	1.29976	0.721	0.191	9.82324e-82	9	HEG1	3.77487
SEC14L42	1.75493e-61	2.52511	0.569	0.151	5.26478e-58	9	SEC14L4	3.76821
ARHGEF23	1.78144e-92	4.81979	0.798	0.212	5.34433e-89	9	ARHGEF2	3.76415
GJC22	9.60568e-69	2.50291	0.686	0.183	2.8817e-65	9	GJC2	3.74863
EDN12	3.21266e-69	2.72678	0.628	0.17	9.63799e-66	9	EDN1	3.69412
DLEU21	5.62028e-85	6.81823	0.774	0.211	1.68608e-81	9	DLEU2	3.66825
MICALL13	1.08963e-35	1.60555	0.581	0.16	3.2689e-32	9	MICALL1	3.63125
PHEX2	4.44052e-37	3.50539	0.54	0.149	1.33215e-33	9	PHEX	3.62416
TAGLN22	2.6621e-45	1.59487	0.422	0.117	7.98631e-42	9	TAGLN2	3.60684
SLC25A342	1.61549e-13	2.70937	0.393	0.109	4.84646e-10	9	SLC25A34	3.6055
TBX22	1.87548e-08	2.71822	0.37	0.103	5.62645e-05	9	TBX2	3.59223
Z99916.31	6.12053e-60	4.12306	0.642	0.179	1.83616e-56	9	Z99916.3	3.58659
SOX82	1.8217e-100	1.61332	0.795	0.222	5.46511e-97	9	SOX8	3.58108
PRCD2	5.15326e-60	1.01731	0.68	0.19	1.54598e-56	9	PRCD	3.57895
STMN41	1.2293e-115	3.44984	0.918	0.257	3.68789e-112	9	STMN4	3.57198
STRC2	7.05288e-58	1.34303	0.689	0.193	2.11587e-54	9	STRC	3.56995
CASP31	4.12842e-111	7.40577	0.877	0.247	1.23853e-107	9	CASP3	3.55061
PRR263	5.9668e-45	1.6698	0.528	0.149	1.79004e-41	9	PRR26	3.54362
CREB52	2.99303e-92	4.51708	0.771	0.218	8.9791e-89	9	CREB5	3.5367
TDRD63	1.5711e-31	2.33055	0.534	0.151	4.7133e-28	9	TDRD6	3.53642
AL161891.11	5.49436e-55	0.374493	0.575	0.163	1.64831e-51	9	AL161891.1	3.52761
AUXG01000058.1	6.47608e-98	7.20714	0.798	0.227	1.94282e-94	9	AUXG01000058.1	3.51542
CACNG32	2.04931e-11	4.52731	0.416	0.119	6.14794e-08	9	CACNG3	3.4958
GNB31	1.11857e-46	2.09334	0.604	0.173	3.3557e-43	9	GNB3	3.49133
AL449363.22	1.65777e-28	2.31005	0.478	0.137	4.97332e-25	9	AL449363.2	3.48905
AL355472.33	1.65591e-49	2.17914	0.484	0.139	4.96772e-46	9	AL355472.3	3.48201
KEL	4.65588e-61	3.55092	0.672	0.193	1.39677e-57	9	KEL	3.48187
DUSP8	2.46639e-94	6.99166	0.818	0.235	7.39917e-91	9	DUSP8	3.48085
KIFC21	1.9035e-33	3.36338	0.534	0.154	5.71051e-30	9	KIFC2	3.46753
ZFYVE283	1.10165e-15	2.80767	0.457	0.132	3.30494e-12	9	ZFYVE28	3.46212
CNTNAP11	1.8535e-45	4.86138	0.569	0.165	5.56049e-42	9	CNTNAP1	3.44848
AC108449.22	1.70445e-89	3.00399	0.768	0.223	5.11335e-86	9	AC108449.2	3.44395
CADPS3	9.10116e-95	0.496528	0.809	0.235	2.73035e-91	9	CADPS	3.44255
LINC005111	1.01422e-64	2.36165	0.663	0.193	3.04267e-61	9	LINC00511	3.43523
AL079343.13	3.71788e-73	1.58019	0.645	0.188	1.11536e-69	9	AL079343.1	3.43085
SYNPO2L3	8.61672e-59	2.04733	0.466	0.136	2.58502e-55	9	SYNPO2L	3.42647
PRDM102	5.48837e-59	0.882416	0.654	0.191	1.64651e-55	9	PRDM10	3.42408
TRAPPC12-AS12	1.15384e-60	1.40099	0.592	0.173	3.46152e-57	9	TRAPPC12-AS1	3.42197
KSR12	2.12648e-55	0.626896	0.595	0.174	6.37944e-52	9	KSR1	3.41954
SHANK12	8.07147e-48	0.787262	0.584	0.171	2.42144e-44	9	SHANK1	3.4152
AL356019.22	9.65805e-60	2.15544	0.642	0.188	2.89741e-56	9	AL356019.2	3.41489
OPRD11	1.02264e-50	0.884507	0.44	0.129	3.06793e-47	9	OPRD1	3.41085
MFAP22	3.75927e-92	0.564124	0.795	0.235	1.12778e-88	9	MFAP2	3.38298
CLSTN21	3.16621e-87	4.10009	0.824	0.244	9.49864e-84	9	CLSTN2	3.37705
ADAMTS52	1.71532e-38	1.04042	0.543	0.161	5.14595e-35	9	ADAMTS5	3.37267
SPDYE63	3.06699e-61	1.34345	0.707	0.212	9.20096e-58	9	SPDYE6	3.33491
JAKMIP33	4.02617e-73	1.34735	0.68	0.204	1.20785e-69	9	JAKMIP3	3.33333
FAT41	6.92013e-62	2.74034	0.63	0.19	2.07604e-58	9	FAT4	3.31579
STOX21	2.17545e-64	3.78547	0.648	0.196	6.52635e-61	9	STOX2	3.30612
PINK1-AS1	6.0522e-31	2.53776	0.422	0.128	1.81566e-27	9	PINK1-AS	3.29688
IGSF33	1.54743e-62	1.40088	0.672	0.206	4.6423e-59	9	IGSF3	3.26214
LARP61	8.69337e-50	0.358909	0.651	0.2	2.60801e-46	9	LARP6	3.255
ANKRD34C-AS12	6.94844e-77	2.27021	0.695	0.214	2.08453e-73	9	ANKRD34C-AS1	3.24766
BAALC-AS12	2.26425e-57	2.35706	0.645	0.199	6.79275e-54	9	BAALC-AS1	3.24121
OGDHL2	8.42642e-41	2.02111	0.413	0.128	2.52793e-37	9	OGDHL	3.22656
MARCH42	2.33568e-43	1.59181	0.622	0.193	7.00704e-40	9	MARCH4	3.2228
AF235103.32	3.52623e-49	1.73212	0.613	0.192	1.05787e-45	9	AF235103.3	3.19271
PAUPAR	7.62117e-73	7.72401	0.692	0.217	2.28635e-69	9	PAUPAR	3.18894
AL161665.13	2.70492e-40	2.04707	0.581	0.183	8.11476e-37	9	AL161665.1	3.17486
TAS2R314	3.1887e-61	1.05694	0.736	0.233	9.5661e-58	9	TAS2R31	3.1588
NHLH11	2.84707e-87	5.32204	0.865	0.274	8.54121e-84	9	NHLH1	3.15693
OSM1	3.95154e-21	2.61193	0.243	0.077	1.18546e-17	9	OSM	3.15584
TMEM132B3	1.27162e-10	3.28982	0.422	0.134	3.81485e-07	9	TMEM132B	3.14925
PCDHGA23	8.10141e-52	1.50221	0.66	0.21	2.43042e-48	9	PCDHGA2	3.14286
PPL4	4.7927e-55	3.79496	0.663	0.212	1.43781e-51	9	PPL	3.12736
ACAP2-IT12	1.96504e-63	1.44942	0.49	0.157	5.89513e-60	9	ACAP2-IT1	3.12102
GAL3	5.89087e-53	1.71655	0.683	0.219	1.76726e-49	9	GAL	3.11872
CNKSR12	6.58188e-27	3.53239	0.575	0.185	1.97457e-23	9	CNKSR1	3.10811
TECTA1	3.48539e-27	1.93495	0.302	0.098	1.04562e-23	9	TECTA	3.08163
UCKL1-AS13	5.77093e-48	1.39123	0.613	0.199	1.73128e-44	9	UCKL1-AS1	3.0804
SCG22	1.20309e-59	3.32871	0.645	0.21	3.60926e-56	9	SCG2	3.07143
AL139353.24	5.89162e-48	0.990777	0.651	0.212	1.76749e-44	9	AL139353.2	3.07075
CYP21A22	1.41332e-92	2.24513	0.73	0.238	4.23996e-89	9	CYP21A2	3.06723
AC106037.23	1.12223e-40	2.85273	0.487	0.159	3.3667e-37	9	AC106037.2	3.06289
PCDHA122	2.32013e-35	1.00227	0.551	0.18	6.9604e-32	9	PCDHA12	3.06111
MGAT4C2	1.79186e-87	2.18708	0.798	0.261	5.37559e-84	9	MGAT4C	3.05747
PRKG22	6.00869e-46	2.2584	0.657	0.215	1.80261e-42	9	PRKG2	3.05581
LMNA	2.67825e-58	4.12901	0.601	0.197	8.03476e-55	9	LMNA	3.05076
ABCA51	4.982e-45	6.03323	0.598	0.197	1.4946e-41	9	ABCA5	3.03553
MIAT1	2.01519e-99	0.380941	0.886	0.292	6.04556e-96	9	MIAT	3.03425
MCAM3	1.3045e-111	5.01486	0.836	0.276	3.9135e-108	9	MCAM	3.02899
LINC022412	1.2627e-39	2.36938	0.548	0.182	3.78809e-36	9	LINC02241	3.01099
POU5F2	7.7153e-34	8.22118	0.413	0.138	2.31459e-30	9	POU5F2	2.99275
POU6F13	1.44717e-57	0.471357	0.669	0.224	4.3415e-54	9	POU6F1	2.98661
ALMS1-IT13	8.10096e-64	2.43567	0.695	0.236	2.43029e-60	9	ALMS1-IT1	2.94492
UCN1	3.18671e-30	4.44922	0.554	0.189	9.56014e-27	9	UCN	2.93122
HECW22	1.8476e-45	2.11708	0.589	0.202	5.54279e-42	9	HECW2	2.91584
AC105916.13	8.24836e-53	1.66346	0.71	0.244	2.47451e-49	9	AC105916.1	2.90984
MAPT-IT11	6.8622e-23	1.90203	0.484	0.167	2.05866e-19	9	MAPT-IT1	2.8982
MEG31	1.48113e-144	2.65902	0.962	0.332	4.4434e-141	9	MEG3	2.89759
OSBPL61	1.96974e-06	3.45352	0.446	0.154	0.00590921	9	OSBPL6	2.8961
CYYR1-AS13	0.00638687	4.26416	0.317	0.11	1	9	CYYR1-AS1	2.88182
FP326651.13	8.67936e-65	1.83118	0.71	0.248	2.60381e-61	9	FP326651.1	2.8629
UCHL11	7.99144e-89	0.316228	0.868	0.304	2.39743e-85	9	UCHL1	2.85526
AC244517.13	1.10466e-22	1.15864	0.428	0.15	3.31398e-19	9	AC244517.1	2.85333
TIMP32	1.00353e-31	1.28547	0.575	0.202	3.0106e-28	9	TIMP3	2.84653
FILIP1L1	3.5035e-20	3.39201	0.534	0.188	1.05105e-16	9	FILIP1L	2.84043
LINC026802	3.07606e-40	2.86638	0.519	0.183	9.22817e-37	9	LINC02680	2.83607
SILC13	7.81136e-09	0.953849	0.419	0.148	2.34341e-05	9	SILC1	2.83108
CTRL2	4.81052e-48	1.57197	0.686	0.243	1.44316e-44	9	CTRL	2.82305
DTNA1	1.04987e-50	3.1084	0.63	0.224	3.14961e-47	9	DTNA	2.8125
ARHGAP231	6.82847e-68	4.70532	0.745	0.265	2.04854e-64	9	ARHGAP23	2.81132
BEGAIN3	2.83638e-37	0.906835	0.598	0.213	8.50915e-34	9	BEGAIN	2.80751
CMYA53	2.07605e-40	1.52604	0.578	0.206	6.22815e-37	9	CMYA5	2.80583
KALRN2	3.22351e-78	0.80895	0.859	0.307	9.67053e-75	9	KALRN	2.79805
DIRAS22	2.06931e-21	1.61745	0.522	0.187	6.20793e-18	9	DIRAS2	2.79144
SLC4A52	1.91388e-66	1.44564	0.63	0.226	5.74164e-63	9	SLC4A5	2.78761
LINC026142	1.36479e-73	1.66511	0.736	0.265	4.09437e-70	9	LINC02614	2.77736
AC105052.42	1.87823e-31	1.60734	0.537	0.194	5.63468e-28	9	AC105052.4	2.76804
C6orf1633	2.76993e-58	2.24268	0.639	0.231	8.3098e-55	9	C6orf163	2.76623
AL158206.11	2.78158e-58	0.943023	0.68	0.246	8.34473e-55	9	AL158206.1	2.76423
SMIM313	2.59458e-20	2.69347	0.326	0.118	7.78374e-17	9	SMIM31	2.76271
LINC020213	8.14957e-40	1.03154	0.522	0.189	2.44487e-36	9	LINC02021	2.7619
TNFRSF12A	2.6189e-72	4.70186	0.718	0.26	7.85671e-69	9	TNFRSF12A	2.76154
PCDHGA14	6.78442e-32	0.6992	0.566	0.207	2.03533e-28	9	PCDHGA1	2.7343
KCNIP23	2.20411e-55	1.86434	0.428	0.158	6.61233e-52	9	KCNIP2	2.70886
PCDHA52	4.6746e-34	1.44666	0.528	0.195	1.40238e-30	9	PCDHA5	2.70769
ATP11A-AS12	1.49007e-43	1.89231	0.616	0.228	4.4702e-40	9	ATP11A-AS1	2.70175
SPTBN41	7.25814e-60	4.862	0.721	0.267	2.17744e-56	9	SPTBN4	2.70037
ANO43	8.0371e-07	2.93035	0.402	0.149	0.00241113	9	ANO4	2.69799
SEC62-AS12	2.49999e-09	3.67837	0.455	0.169	7.49997e-06	9	SEC62-AS1	2.69231
CLTCL13	6.50721e-15	2.10226	0.34	0.127	1.95216e-11	9	CLTCL1	2.67717
SHROOM32	1.06501e-84	3.71673	0.754	0.282	3.19504e-81	9	SHROOM3	2.67376
GRM23	2.77477e-38	2.81482	0.543	0.204	8.3243e-35	9	GRM2	2.66176
ZFC3H11	8.85591e-43	3.42334	0.507	0.191	2.65677e-39	9	ZFC3H1	2.65445
SHF2	7.39592e-41	0.899302	0.501	0.189	2.21878e-37	9	SHF	2.65079
PCDHGA61	4.38237e-40	4.17246	0.516	0.195	1.31471e-36	9	PCDHGA6	2.64615
ADAMTSL33	2.04972e-22	2.44012	0.381	0.144	6.14915e-19	9	ADAMTSL3	2.64583
TRIM672	1.84452e-10	1.46427	0.463	0.175	5.53357e-07	9	TRIM67	2.64571
PCDHB122	1.1522e-83	2.62302	0.777	0.294	3.4566e-80	9	PCDHB12	2.64286
AC211433.13	2.2276e-70	1.89507	0.71	0.269	6.6828e-67	9	AC211433.1	2.63941
EFCAB53	7.79716e-26	1.18865	0.475	0.181	2.33915e-22	9	EFCAB5	2.62431
AL022328.23	4.64274e-40	0.378226	0.493	0.188	1.39282e-36	9	AL022328.2	2.62234
ITGA2B2	9.25067e-88	1.98313	0.783	0.299	2.7752e-84	9	ITGA2B	2.61873
PROM23	1.23741e-28	2.18912	0.525	0.201	3.71223e-25	9	PROM2	2.61194
TNIK1	2.1649e-11	5.96388	0.425	0.163	6.49471e-08	9	TNIK	2.60736
IAPP3	8.34642e-07	3.56237	0.337	0.13	0.00250393	9	IAPP	2.59231
NOS1AP2	3.94171e-12	2.28031	0.463	0.179	1.18251e-08	9	NOS1AP	2.58659
TMEM2353	3.80461e-19	1.35367	0.475	0.184	1.14138e-15	9	TMEM235	2.58152
ZSWIM52	4.31957e-15	1.53412	0.422	0.164	1.29587e-11	9	ZSWIM5	2.57317
AL021368.52	1.04315e-36	1.48603	0.545	0.213	3.12945e-33	9	AL021368.5	2.55869
UNC5B2	9.25649e-86	3.93853	0.836	0.328	2.77695e-82	9	UNC5B	2.54878
LINC024883	1.9095e-27	1.58431	0.425	0.167	5.7285e-24	9	LINC02488	2.54491
SHISA61	6.57607e-13	0.940947	0.452	0.178	1.97282e-09	9	SHISA6	2.53933
PEX5L1	8.50171e-22	2.06405	0.504	0.199	2.55051e-18	9	PEX5L	2.53266
HMGCS11	4.17175e-34	5.62462	0.493	0.195	1.25152e-30	9	HMGCS1	2.52821
CYP1B12	2.36257e-21	2.35385	0.543	0.215	7.08771e-18	9	CYP1B1	2.52558
AL365181.12	1.21321e-24	1.55025	0.513	0.205	3.63962e-21	9	AL365181.1	2.50244
FUT91	2.39731e-56	0.29788	0.73	0.293	7.19193e-53	9	FUT9	2.49147
ADARB11	6.57736e-34	1.07351	0.525	0.212	1.97321e-30	9	ADARB1	2.47642
AC110285.22	1.60859e-26	1.57828	0.51	0.206	4.82577e-23	9	AC110285.2	2.47573
COL12A12	2.0884e-05	2.46337	0.443	0.179	0.0626519	9	COL12A1	2.47486
TMEM151B3	7.22244e-18	1.0792	0.475	0.192	2.16673e-14	9	TMEM151B	2.47396
PCDHGA52	1.4595e-33	3.08589	0.499	0.203	4.37851e-30	9	PCDHGA5	2.45813
LINC017724	1.07115e-21	2.32266	0.349	0.142	3.21345e-18	9	LINC01772	2.45775
PCDHA23	1.29942e-14	1.51557	0.346	0.142	3.89827e-11	9	PCDHA2	2.43662
AL139286.33	1.36529e-08	1.09962	0.37	0.153	4.09586e-05	9	AL139286.3	2.4183
SLC3A11	1.26078e-15	1.82721	0.481	0.199	3.78234e-12	9	SLC3A1	2.41709
FP325332.12	2.01356e-35	2.0569	0.516	0.214	6.04069e-32	9	FP325332.1	2.41121
AHNAK23	4.18121e-22	2.10704	0.367	0.153	1.25436e-18	9	AHNAK2	2.39869
KIF5A1	6.29319e-44	7.3484	0.628	0.262	1.88796e-40	9	KIF5A	2.39695
B4GALNT42	5.14097e-32	3.49899	0.531	0.222	1.54229e-28	9	B4GALNT4	2.39189
DLGAP1-AS32	2.04989e-14	1.16635	0.405	0.17	6.14967e-11	9	DLGAP1-AS3	2.38235
OR4D92	3.25429e-25	1.5299	0.569	0.24	9.76288e-22	9	OR4D9	2.37083
GREB12	4.01699e-39	2.21318	0.416	0.176	1.2051e-35	9	GREB1	2.36364
SOGA13	6.61033e-43	1.73054	0.604	0.256	1.9831e-39	9	SOGA1	2.35938
DSCAM1	5.30362e-30	5.31744	0.584	0.251	1.59109e-26	9	DSCAM	2.32669
ADAM201	7.29709e-29	3.20291	0.214	0.092	2.18913e-25	9	ADAM20	2.32609
CERKL2	2.12708e-16	3.63667	0.466	0.203	6.38124e-13	9	CERKL	2.29557
COX6B21	1.54008e-12	2.48823	0.381	0.166	4.62025e-09	9	COX6B2	2.29518
COL7A14	4.72969e-11	2.02959	0.399	0.174	1.41891e-07	9	COL7A1	2.2931
ANK21	3.29501e-17	2.26279	0.425	0.186	9.88504e-14	9	ANK2	2.28495
PLAC8L11	1.17968e-26	1.84993	0.545	0.241	3.53905e-23	9	PLAC8L1	2.26141
LINC006322	1.28871e-46	0.556132	0.745	0.33	3.86613e-43	9	LINC00632	2.25758
HECW11	2.5382e-09	0.724677	0.431	0.191	7.6146e-06	9	HECW1	2.25654
MCF2L4	4.55956e-27	0.289298	0.463	0.206	1.36787e-23	9	MCF2L	2.24757
FRG1-DT3	4.06337e-11	1.40152	0.375	0.167	1.21901e-07	9	FRG1-DT	2.24551
C9orf242	3.25389e-29	2.93868	0.305	0.137	9.76168e-26	9	C9orf24	2.22628
AC132153.14	1.42138e-40	0.687099	0.633	0.285	4.26415e-37	9	AC132153.1	2.22105
ATP2B22	5.43113e-07	0.851398	0.375	0.169	0.00162934	9	ATP2B2	2.21893
PCLO3	8.0418e-29	0.44712	0.437	0.197	2.41254e-25	9	PCLO	2.21827
LINC011182	7.01937e-17	2.33812	0.466	0.211	2.10581e-13	9	LINC01118	2.20853
TSPAN184	6.28246e-17	0.307074	0.478	0.217	1.88474e-13	9	TSPAN18	2.20276
SYCP2L4	3.81108e-05	0.722403	0.381	0.173	0.114332	9	SYCP2L	2.20231
TSC11	1.91128e-30	5.10707	0.323	0.147	5.73385e-27	9	TSC1	2.19728
VPS13A2	8.6565e-30	3.16823	0.449	0.205	2.59695e-26	9	VPS13A	2.19024
SLC38A12	2.11548e-41	0.690155	0.601	0.278	6.34644e-38	9	SLC38A1	2.16187
LUCAT14	1.09378e-11	2.87294	0.202	0.094	3.28135e-08	9	LUCAT1	2.14894
AVIL1	6.23445e-13	1.58563	0.434	0.202	1.87033e-09	9	AVIL	2.14851
TSHZ21	7.65991e-08	5.20191	0.416	0.194	0.000229797	9	TSHZ2	2.14433
FARP11	7.61321e-35	0.547469	0.472	0.222	2.28396e-31	9	FARP1	2.12613
AL353784.12	4.6288e-28	0.503452	0.622	0.293	1.38864e-24	9	AL353784.1	2.12287
GAS71	7.81575e-46	3.04123	0.595	0.281	2.34473e-42	9	GAS7	2.11744
JARID22	3.1625e-20	4.12327	0.472	0.224	9.48749e-17	9	JARID2	2.10714
CLASP22	1.32283e-51	2.18175	0.683	0.325	3.96848e-48	9	CLASP2	2.10154
Z93943.12	3.44209e-28	1.24142	0.543	0.259	1.03263e-24	9	Z93943.1	2.09653
ANKRD62	4.07881e-38	0.2751	0.478	0.229	1.22364e-34	9	ANKRD6	2.08734
SYT64	1.54707e-22	0.915747	0.557	0.268	4.64121e-19	9	SYT6	2.07836
ABLIM11	8.58009e-08	1.39071	0.399	0.192	0.000257403	9	ABLIM1	2.07812
SYT22	2.92933e-18	3.20178	0.457	0.22	8.78799e-15	9	SYT2	2.07727
PCNX12	5.04685e-31	1.00085	0.475	0.229	1.51406e-27	9	PCNX1	2.07424
KCNIP4-IT12	2.34037e-34	0.913462	0.572	0.279	7.02111e-31	9	KCNIP4-IT1	2.05018
CECR22	6.22298e-35	1.40956	0.598	0.292	1.86689e-31	9	CECR2	2.04795
VN1R12	1.08342e-05	1.36893	0.466	0.231	0.0325025	9	VN1R1	2.01732
AC132872.53	6.86141e-07	3.2069	0.223	0.111	0.00205842	9	AC132872.5	2.00901
ZNF7042	3.61427e-58	2.90915	0.839	0.421	1.08428e-54	9	ZNF704	1.99287
TRIO1	1.38207e-30	1.77842	0.504	0.253	4.14622e-27	9	TRIO	1.99209
C3orf352	2.02237e-26	0.398288	0.346	0.174	6.06711e-23	9	C3orf35	1.98851
SYN32	0.0021052	1.18759	0.434	0.22	1	9	SYN3	1.97273
IGSF9B	1.4099e-20	7.4556	0.408	0.207	4.22969e-17	9	IGSF9B	1.97101
HAND2-AS12	3.36077e-22	1.92472	0.457	0.233	1.00823e-18	9	HAND2-AS1	1.96137
PPIAL4G1	4.58421e-15	2.94147	0.528	0.271	1.37526e-11	9	PPIAL4G	1.94834
MARS	2.62905e-06	12.3216	0.384	0.198	0.00788714	9	MARS	1.93939
PLLP1	2.03097e-10	1.38644	0.449	0.232	6.09292e-07	9	PLLP	1.93534
WSB11	1.9256e-55	0.286191	0.765	0.397	5.77679e-52	9	WSB1	1.92695
CD991	1.70644e-06	1.11239	0.314	0.164	0.00511932	9	CD99	1.91463
DCT1	0.00133759	1.02501	0.411	0.217	1	9	DCT	1.89401
CERCAM4	2.77728e-13	1.31353	0.437	0.231	8.33183e-10	9	CERCAM	1.89177
MICAL32	0.00237699	1.73386	0.37	0.196	1	9	MICAL3	1.88776
SEPTIN41	2.67794e-10	3.22786	0.411	0.219	8.03381e-07	9	SEPTIN4	1.87671
SRRM32	3.26324e-14	3.28086	0.367	0.196	9.78973e-11	9	SRRM3	1.87245
LINC010883	2.57194e-06	1.20866	0.367	0.197	0.00771581	9	LINC01088	1.86294
CD462	1.91543e-25	1.1714	0.443	0.239	5.74629e-22	9	CD46	1.85356
AL133245.13	2.93815e-16	1.77805	0.326	0.178	8.81445e-13	9	AL133245.1	1.83146
SOX112	2.38594e-47	0.429552	0.804	0.44	7.15783e-44	9	SOX11	1.82727
AP002490.13	3.55397e-17	1.28453	0.287	0.16	1.06619e-13	9	AP002490.1	1.79375
NES1	4.81587e-05	4.4818	0.431	0.241	0.144476	9	NES	1.78838
FGF182	0.000116813	3.10947	0.314	0.176	0.350439	9	FGF18	1.78409
VPS13C2	2.05202e-25	1.9616	0.581	0.329	6.15606e-22	9	VPS13C	1.76596
AP005432.13	9.07593e-32	2.20514	0.255	0.145	2.72278e-28	9	AP005432.1	1.75862
SCUBE23	1.44423e-21	1.71794	0.405	0.231	4.3327e-18	9	SCUBE2	1.75325
KIF1A2	5.83873e-08	0.271712	0.466	0.268	0.000175162	9	KIF1A	1.73881
KCND12	3.47389e-12	3.20191	0.543	0.313	1.04217e-08	9	KCND1	1.73482
KANSL11	3.77498e-28	0.550633	0.695	0.407	1.13249e-24	9	KANSL1	1.70762
SLC9A3-AS12	4.09961e-17	1.36822	0.328	0.194	1.22988e-13	9	SLC9A3-AS1	1.69072
ANKRD232	2.42678e-14	0.998443	0.22	0.131	7.28034e-11	9	ANKRD23	1.67939
LINC005343	8.44685e-05	2.76916	0.22	0.131	0.253405	9	LINC00534	1.67939
SAMD54	4.6667e-08	2.02475	0.246	0.152	0.000140001	9	SAMD5	1.61842
ERC11	2.24481e-05	2.61683	0.326	0.203	0.0673442	9	ERC1	1.60591
APC21	1.7832e-10	5.22327	0.457	0.285	5.34959e-07	9	APC2	1.60351
CCSER11	4.35542e-05	0.376662	0.384	0.241	0.130663	9	CCSER1	1.59336
XIST2	2.71157e-36	0.348527	0.862	0.544	8.13472e-33	9	XIST	1.58456
EIF3C2	1.66098e-13	3.41786	0.323	0.204	4.98295e-10	9	EIF3C	1.58333
IMPG24	3.09558e-24	1.19459	0.381	0.243	9.28673e-21	9	IMPG2	1.5679
AL035427.22	1.72057e-17	2.71844	0.24	0.154	5.16172e-14	9	AL035427.2	1.55844
SYNJ24	8.04759e-23	2.05243	0.155	0.1	2.41428e-19	9	SYNJ2	1.55
MINAR12	8.82802e-07	1.62273	0.191	0.124	0.00264841	9	MINAR1	1.54032
CHL11	0.00940761	2.71572	0.434	0.284	1	9	CHL1	1.52817
OSBP2	0.00245947	2.60269	0.29	0.19	1	9	OSBP2	1.52632
CXCL124	2.45512e-37	1.06318	0.733	0.482	7.36535e-34	9	CXCL12	1.52075
LIMA1	3.63847e-13	0.625967	0.276	0.183	1.09154e-09	9	LIMA1	1.5082
MT-ND22	9.58839e-23	0.360227	0.666	0.443	2.87652e-19	9	MT-ND2	1.50339
PCDH11X2	0.00364761	2.42765	0.299	0.199	1	9	PCDH11X	1.50251
LINC019721	1.17111e-20	2.20763	0.466	0.311	3.51334e-17	9	LINC01972	1.49839
MYO15A	2.33066e-15	1.40505	0.308	0.206	6.99199e-12	9	MYO15A	1.49515
SPOCK33	8.65792e-05	2.91811	0.32	0.218	0.259738	9	SPOCK3	1.46789
MT-ND32	1.37564e-18	0.325747	0.689	0.48	4.12692e-15	9	MT-ND3	1.43542
AL031666.34	5.87305e-16	2.34696	0.314	0.222	1.76191e-12	9	AL031666.3	1.41441
ARHGAP212	2.01992e-05	3.33711	0.428	0.304	0.0605975	9	ARHGAP21	1.40789
ATP1A12	0.0018316	0.990357	0.273	0.196	1	9	ATP1A1	1.39286
CBS3	3.67277e-06	2.46134	0.305	0.221	0.0110183	9	CBS	1.38009
AL138756.12	0.00115565	0.533746	0.252	0.183	1	9	AL138756.1	1.37705
CHD92	3.16979e-14	0.84143	0.501	0.364	9.50938e-11	9	CHD9	1.37637
CHD73	3.6404e-16	0.608742	0.628	0.458	1.09212e-12	9	CHD7	1.37118
KRTAP5-AS12	6.27209e-11	1.1108	0.223	0.163	1.88163e-07	9	KRTAP5-AS1	1.3681
MT-ND41	1.10398e-13	0.411764	0.651	0.479	3.31194e-10	9	MT-ND4	1.35908
SLC8A2	6.56102e-07	3.62631	0.27	0.2	0.0019683	9	SLC8A2	1.35
TP53BP11	9.22131e-08	2.37649	0.328	0.245	0.000276639	9	TP53BP1	1.33878
AUTS22	6.71228e-05	1.99838	0.355	0.275	0.201368	9	AUTS2	1.29091
ELF3-AS12	2.43002e-06	2.0576	0.214	0.167	0.00729006	9	ELF3-AS1	1.28144
SYN21	0.00876375	1.99915	0.15	0.119	1	9	SYN2	1.2605
CDH112	3.65653e-15	3.20456	0.205	0.17	1.09696e-11	9	CDH11	1.20588
SOX42	2.87354e-06	1.84131	0.607	0.514	0.00862062	9	SOX4	1.18093
RABGAP1L-IT12	3.73035e-15	2.53244	0.199	0.169	1.11911e-11	9	RABGAP1L-IT1	1.17751
TMEM63C2	0.00227299	1.54619	0.267	0.227	1	9	TMEM63C	1.17621
ELAVL31	9.52231e-08	1.17454	0.337	0.29	0.000285669	9	ELAVL3	1.16207
DIP2A-IT11	1.68587e-08	2.79249	0.106	0.092	5.0576e-05	9	DIP2A-IT1	1.15217
NRG1-IT33	2.67061e-22	1.83899	0.176	0.165	8.01184e-19	9	NRG1-IT3	1.06667
AL354977.22	7.51162e-16	1.66574	0.182	0.172	2.25349e-12	9	AL354977.2	1.05814
AC211486.52	0.000860779	1.33228	0.24	0.229	1	9	AC211486.5	1.04803
CCNL13	0.000612908	1.31607	0.402	0.416	1	9	CCNL1	0.966346
GHRLOS3	2.22635e-21	1.48546	0.15	0.164	6.67904e-18	9	GHRLOS	0.914634
GFOD11	2.32678e-09	2.88804	0.196	0.218	6.98033e-06	9	GFOD1	0.899083
C8orf491	9.79707e-05	1.62051	0.141	0.162	0.293912	9	C8orf49	0.87037
DGKG1	1.22505e-17	0.638129	0.123	0.144	3.67516e-14	9	DGKG	0.854167
SMCR52	1.26797e-14	1.04423	0.138	0.163	3.80392e-11	9	SMCR5	0.846626
EIF4A31	4.95831e-05	0.322486	0.103	0.143	0.148749	9	EIF4A3	0.72028
CYTOR1	5.6464e-31	0.268941	0.249	0.392	1.69392e-27	9	CYTOR	0.635204
AP002784.12	1.35867e-21	1.95159	0.097	0.192	4.076e-18	9	AP002784.1	0.505208
GTF3C2-AS12	8.00033e-22	0.735787	0.1	0.22	2.4001e-18	9	GTF3C2-AS1	0.454545
AK12	0.00046525	0.91681	0.079	0.19	1	9	AK1	0.415789
AL080317.22	1.49493e-06	1.85723	0.059	0.204	0.00448479	9	AL080317.2	0.289216
NR2E34	1.20228e-42	3.06614	0.026	0.116	3.60685e-39	9	NR2E3	0.224138
CA21	3.1924e-15	5.81334	0.041	0.356	9.5772e-12	9	CA2	0.115169
