# Supplementary material for: Genomic tumor evolution dictates human medulloblastoma progression
Source: Neurooncol Adv. 2024 Oct 5;6(1):vdae172. doi: 10.1093/noajnl/vdae172 (PMC11629688; doi:10.1093/noajnl/vdae172)
Supplement: vdae172_suppl_Supplementary_Table_S5 [file vdae172_suppl_supplementary_table_s5.xlsx]

## Sheet: Sheet1
	p_val	avg_log2FC	pct.1	pct.2	p_val_adj	cluster	gene	pct1/2	group
ZFHX4	0	1.37791	0.329	0.198	0	0	ZFHX4	1.66162	Group 4
PLCG2	0	1.3575	0.497	0.251	0	0	PLCG2	1.98008	Group 4
KRTCAP3	0	0.914695	0.481	0.231	0	0	KRTCAP3	2.08225	Group 4
CARMIL1	0	0.769212	0.558	0.324	0	0	CARMIL1	1.72222	Group 4
CD302	0	0.356377	0.263	0.107	0	0	CD302	2.45794	Group 4
SLC7A11	3.05997e-279	0.266219	0.355	0.201	9.17991e-276	0	SLC7A11	1.76617	Group 4
PCSK5	2.44923e-276	0.8001	0.427	0.205	7.34768e-273	0	PCSK5	2.08293	Group 4
OSBPL10	1.18765e-268	0.540219	0.299	0.185	3.56296e-265	0	OSBPL10	1.61622	Group 4
PHGDH	1.60153e-255	0.25302	0.308	0.217	4.80458e-252	0	PHGDH	1.41935	Group 4
ZNF385B	5.52836e-242	0.685101	0.491	0.327	1.65851e-238	0	ZNF385B	1.50153	Group 4
KLF8	5.6247e-236	0.364365	0.391	0.24	1.68741e-232	0	KLF8	1.62917	Group 4
MAML2	2.1007e-231	0.399881	0.444	0.277	6.3021e-228	0	MAML2	1.60289	Group 4
SNHG21	1.46467e-204	0.47033	0.317	0.205	4.39401e-201	0	SNHG21	1.54634	Group 4
GPR82	1.73054e-202	0.755883	0.327	0.174	5.19162e-199	0	GPR82	1.87931	Group 4
CNTN4	2.60278e-192	0.882775	0.319	0.249	7.80833e-189	0	CNTN4	1.28112	Group 4
PLCB1	7.12457e-189	0.839104	0.393	0.261	2.13737e-185	0	PLCB1	1.50575	Group 4
LMO7	3.76061e-188	0.976976	0.397	0.279	1.12818e-184	0	LMO7	1.42294	Group 4
AC239809.3	6.65792e-184	1.06109	0.436	0.269	1.99738e-180	0	AC239809.3	1.62082	Group 4
GDPD5	7.23133e-177	0.690153	0.42	0.276	2.1694e-173	0	GDPD5	1.52174	Group 4
CDH6	1.8049e-176	0.373349	0.348	0.275	5.41471e-173	0	CDH6	1.26545	Group 4
MBNL1	4.94022e-164	0.541803	0.255	0.2	1.48207e-160	0	MBNL1	1.275	Group 4
LRIG1	4.39743e-162	0.441766	0.308	0.186	1.31923e-158	0	LRIG1	1.65591	Group 4
VASP	2.0991e-161	0.570648	0.269	0.195	6.2973e-158	0	VASP	1.37949	Group 4
AC048341.1	1.93803e-154	0.401162	0.39	0.249	5.8141e-151	0	AC048341.1	1.56627	Group 4
ARHGAP24	5.38981e-152	0.377671	0.293	0.242	1.61694e-148	0	ARHGAP24	1.21074	Group 4
ANO2	8.19783e-152	1.05976	0.44	0.299	2.45935e-148	0	ANO2	1.47157	Group 4
ZNF726	2.06996e-149	0.768283	0.299	0.197	6.20987e-146	0	ZNF726	1.51777	Group 4
SLC7A1	2.53738e-148	0.271213	0.325	0.2	7.61215e-145	0	SLC7A1	1.625	Group 4
S100A4	3.29597e-146	0.975864	0.129	0.067	9.88791e-143	0	S100A4	1.92537	Group 4
TMEM233	7.7576e-146	0.709993	0.279	0.232	2.32728e-142	0	TMEM233	1.20259	Group 4
SOX6	5.1173e-145	1.1339	0.306	0.224	1.53519e-141	0	SOX6	1.36607	Group 4
RAB4A	1.35565e-142	0.497968	0.19	0.181	4.06695e-139	0	RAB4A	1.04972	Group 4
ZDHHC21	3.0923e-142	0.511435	0.247	0.188	9.2769e-139	0	ZDHHC21	1.31383	Group 4
LMO3	2.11823e-138	0.27474	0.214	0.208	6.3547e-135	0	LMO3	1.02885	Group 4
RABGAP1L	2.98504e-138	0.635764	0.291	0.212	8.95513e-135	0	RABGAP1L	1.37264	Group 4
USP39	1.80387e-135	1.55946	0.187	0.151	5.41162e-132	0	USP39	1.23841	Group 4
VIL1	1.18986e-133	0.575284	0.312	0.202	3.56957e-130	0	VIL1	1.54455	Group 4
DICER1-AS1	2.78063e-132	0.607858	0.352	0.217	8.34188e-129	0	DICER1-AS1	1.62212	Group 4
AC231981.1	4.78286e-131	0.466499	0.301	0.18	1.43486e-127	0	AC231981.1	1.67222	Group 4
NR6A1	5.70916e-130	0.427876	0.374	0.27	1.71275e-126	0	NR6A1	1.38519	Group 4
TNR	3.87967e-129	0.965272	0.228	0.168	1.1639e-125	0	TNR	1.35714	Group 4
ZNF316	4.63318e-129	1.2012	0.27	0.171	1.38995e-125	0	ZNF316	1.57895	Group 4
CADM3-AS1	1.67931e-127	0.314089	0.45	0.282	5.03793e-124	0	CADM3-AS1	1.59574	Group 4
CAPS	1.89275e-127	0.481695	0.359	0.231	5.67824e-124	0	CAPS	1.55411	Group 4
FAM117A	1.26038e-123	0.323748	0.288	0.204	3.78115e-120	0	FAM117A	1.41176	Group 4
ZC3HC1	2.49982e-123	0.544045	0.266	0.175	7.49947e-120	0	ZC3HC1	1.52	Group 4
MAOA	5.65729e-123	0.546782	0.291	0.231	1.69719e-119	0	MAOA	1.25974	Group 4
FKBP11	1.26365e-122	0.449379	0.128	0.138	3.79096e-119	0	FKBP11	0.927536	Group 4
PCDHA3	2.29948e-122	0.32139	0.125	0.097	6.89843e-119	0	PCDHA3	1.28866	Group 4
HCK	3.0395e-122	0.870771	0.134	0.092	9.1185e-119	0	HCK	1.45652	Group 4
NDUFA4L2	3.41834e-121	0.773303	0.289	0.214	1.0255e-117	0	NDUFA4L2	1.35047	Group 4
IGSF6	2.33696e-115	0.360907	0.096	0.112	7.01087e-112	0	IGSF6	0.857143	Group 4
LINC01480	5.15187e-115	0.54999	0.241	0.181	1.54556e-111	0	LINC01480	1.33149	Group 4
CDC42EP3	6.47827e-111	0.261682	0.167	0.207	1.94348e-107	0	CDC42EP3	0.806763	Group 4
RDH10	2.19002e-109	0.667901	0.369	0.245	6.57005e-106	0	RDH10	1.50612	Group 4
MCTP1	6.1392e-109	0.263241	0.307	0.257	1.84176e-105	0	MCTP1	1.19455	Group 4
SIGIRR	1.95644e-106	0.296083	0.199	0.219	5.86931e-103	0	SIGIRR	0.908676	Group 4
AC022098.1	4.63173e-106	0.469197	0.256	0.158	1.38952e-102	0	AC022098.1	1.62025	Group 4
DTNB	5.71882e-106	1.03413	0.24	0.203	1.71565e-102	0	DTNB	1.18227	Group 4
POLN	1.99006e-104	0.577005	0.307	0.232	5.97018e-101	0	POLN	1.32328	Group 4
AL627171.2	3.69776e-104	0.278739	0.297	0.18	1.10933e-100	0	AL627171.2	1.65	Group 4
KDM4C	4.93056e-104	0.371623	0.361	0.238	1.47917e-100	0	KDM4C	1.51681	Group 4
TECTA	1.1384e-103	0.41316	0.163	0.11	3.4152e-100	0	TECTA	1.48182	Group 4
BAMBI	7.5521e-102	0.571331	0.163	0.155	2.26563e-98	0	BAMBI	1.05161	Group 4
AC067930.8	2.09676e-100	0.63802	0.376	0.253	6.29028e-97	0	AC067930.8	1.48617	Group 4
UGGT2	1.50766e-97	2.44903	0.333	0.246	4.52298e-94	0	UGGT2	1.35366	Group 4
GABRG2	2.10194e-96	0.260218	0.332	0.287	6.30583e-93	0	GABRG2	1.15679	Group 4
NDST2	3.71971e-95	0.601452	0.341	0.241	1.11591e-91	0	NDST2	1.41494	Group 4
MYD88	3.71788e-94	0.372369	0.22	0.176	1.11537e-90	0	MYD88	1.25	Group 4
AL158212.3	5.98707e-93	0.294893	0.242	0.182	1.79612e-89	0	AL158212.3	1.32967	Group 4
ZNF189	1.12079e-92	0.436536	0.234	0.169	3.36236e-89	0	ZNF189	1.38462	Group 4
LRRC4C	2.41115e-92	0.452712	0.362	0.297	7.23345e-89	0	LRRC4C	1.21886	Group 4
SLC7A5	2.52564e-92	0.707952	0.215	0.181	7.57693e-89	0	SLC7A5	1.18785	Group 4
TAGLN2	3.24918e-89	0.423955	0.184	0.183	9.74753e-86	0	TAGLN2	1.00546	Group 4
ABCC10	7.64082e-89	0.631036	0.315	0.203	2.29224e-85	0	ABCC10	1.55172	Group 4
ARC	1.13725e-88	0.272267	0.192	0.207	3.41176e-85	0	ARC	0.927536	Group 4
AP000787.1	2.45393e-88	0.269932	0.311	0.194	7.36179e-85	0	AP000787.1	1.60309	Group 4
ADGRV1	2.84954e-88	0.937712	0.387	0.282	8.54862e-85	0	ADGRV1	1.37234	Group 4
MCU	5.69267e-88	0.620477	0.246	0.204	1.7078e-84	0	MCU	1.20588	Group 4
PAG1	1.65941e-87	0.485496	0.274	0.229	4.97824e-84	0	PAG1	1.19651	Group 4
AP002360.1	2.81672e-86	0.715308	0.199	0.168	8.45017e-83	0	AP002360.1	1.18452	Group 4
CSTF2T	1.18543e-85	0.929186	0.214	0.197	3.5563e-82	0	CSTF2T	1.08629	Group 4
ANK3	1.30732e-85	0.509888	0.265	0.233	3.92195e-82	0	ANK3	1.13734	Group 4
ZNF337	3.99232e-85	1.00351	0.284	0.213	1.19769e-81	0	ZNF337	1.33333	Group 4
UNC5B	4.75636e-83	1.02686	0.327	0.258	1.42691e-79	0	UNC5B	1.26744	Group 4
TGFB1	2.21557e-82	0.606511	0.162	0.173	6.64671e-79	0	TGFB1	0.936416	Group 4
ZNF331	3.37735e-81	0.461827	0.164	0.137	1.01321e-77	0	ZNF331	1.19708	Group 4
COL7A1	1.4439e-80	0.621818	0.302	0.187	4.33171e-77	0	COL7A1	1.61497	Group 4
QKI	4.82908e-79	0.6152	0.202	0.202	1.44872e-75	0	QKI	1	Group 4
TSPOAP1	9.02223e-78	0.743398	0.173	0.196	2.70667e-74	0	TSPOAP1	0.882653	Group 4
SLC16A4	2.76886e-77	0.621452	0.239	0.188	8.30658e-74	0	SLC16A4	1.27128	Group 4
DMPK	3.5518e-77	0.485015	0.328	0.233	1.06554e-73	0	DMPK	1.40773	Group 4
RAP1A	9.8837e-77	0.541696	0.171	0.152	2.96511e-73	0	RAP1A	1.125	Group 4
BBC3	3.3091e-76	1.36162	0.17	0.159	9.9273e-73	0	BBC3	1.06918	Group 4
DPP9	4.08885e-76	0.419903	0.255	0.205	1.22665e-72	0	DPP9	1.2439	Group 4
KANSL1L	6.70299e-76	0.464263	0.217	0.181	2.0109e-72	0	KANSL1L	1.1989	Group 4
ABR	8.89657e-76	0.581799	0.38	0.284	2.66897e-72	0	ABR	1.33803	Group 4
RTN4RL2	1.34181e-75	0.69562	0.222	0.196	4.02543e-72	0	RTN4RL2	1.13265	Group 4
FBXO36	1.65892e-75	0.283561	0.312	0.249	4.97675e-72	0	FBXO36	1.25301	Group 4
NFIA-AS2	4.76699e-75	0.260878	0.178	0.163	1.4301e-71	0	NFIA-AS2	1.09202	Group 4
AC007614.1	7.00533e-75	0.450713	0.263	0.241	2.1016e-71	0	AC007614.1	1.09129	Group 4
HDHD5	8.30868e-75	0.620119	0.153	0.164	2.4926e-71	0	HDHD5	0.932927	Group 4
PDE10A	9.99077e-75	1.0126	0.285	0.22	2.99723e-71	0	PDE10A	1.29545	Group 4
SILC1	1.44192e-74	0.872665	0.276	0.212	4.32575e-71	0	SILC1	1.30189	Group 4
GLRA2	1.84737e-74	0.533608	0.292	0.204	5.54211e-71	0	GLRA2	1.43137	Group 4
GFRA1	3.5389e-74	0.540887	0.222	0.216	1.06167e-70	0	GFRA1	1.02778	Group 4
ST3GAL1	1.36526e-73	0.274263	0.259	0.154	4.09578e-70	0	ST3GAL1	1.68182	Group 4
LINC01772	2.84844e-72	0.462724	0.198	0.162	8.54531e-69	0	LINC01772	1.22222	Group 4
FAM106A	5.3207e-71	0.260792	0.312	0.213	1.59621e-67	0	FAM106A	1.46479	Group 4
ASNS	1.45073e-70	0.371816	0.26	0.183	4.35218e-67	0	ASNS	1.42077	Group 4
SORBS2	5.13419e-70	0.476181	0.232	0.234	1.54026e-66	0	SORBS2	0.991453	Group 4
ZNF674-AS1	6.08734e-70	0.35559	0.226	0.181	1.8262e-66	0	ZNF674-AS1	1.24862	Group 4
AC016065.1	9.3527e-70	0.567936	0.304	0.255	2.80581e-66	0	AC016065.1	1.19216	Group 4
NAA16	1.27808e-69	1.17565	0.286	0.214	3.83425e-66	0	NAA16	1.33645	Group 4
GK5	1.59672e-69	1.15685	0.24	0.173	4.79015e-66	0	GK5	1.38728	Group 4
PIDD1	3.31081e-69	0.725012	0.248	0.161	9.93244e-66	0	PIDD1	1.54037	Group 4
ITGA4	1.28144e-68	0.266895	0.333	0.321	3.84433e-65	0	ITGA4	1.03738	Group 4
DDX25	1.72873e-68	0.808904	0.195	0.17	5.18619e-65	0	DDX25	1.14706	Group 4
AL161757.4	1.93182e-68	0.545908	0.287	0.196	5.79546e-65	0	AL161757.4	1.46429	Group 4
PYM1	5.29218e-68	1.00741	0.215	0.202	1.58766e-64	0	PYM1	1.06436	Group 4
RRP12	5.8512e-68	0.692491	0.293	0.195	1.75536e-64	0	RRP12	1.50256	Group 4
BEND7	1.35444e-67	0.772932	0.233	0.164	4.06331e-64	0	BEND7	1.42073	Group 4
USP28	1.46536e-67	0.750747	0.145	0.181	4.39607e-64	0	USP28	0.801105	Group 4
RGPD5	1.59489e-67	0.420219	0.308	0.198	4.78466e-64	0	RGPD5	1.55556	Group 4
NWD2	7.38571e-67	1.31652	0.321	0.206	2.21571e-63	0	NWD2	1.55825	Group 4
AC092279.1	8.78619e-67	0.850565	0.255	0.134	2.63586e-63	0	AC092279.1	1.90299	Group 4
ZNF23	1.46345e-66	0.521618	0.218	0.167	4.39036e-63	0	ZNF23	1.30539	Group 4
AL157829.1	1.65173e-66	0.363402	0.146	0.12	4.95519e-63	0	AL157829.1	1.21667	Group 4
CEP128	2.47016e-66	1.49923	0.244	0.217	7.41048e-63	0	CEP128	1.12442	Group 4
ERBB4	1.17484e-65	1.31259	0.255	0.279	3.52453e-62	0	ERBB4	0.913978	Group 4
FREM3	3.33026e-65	0.528987	0.27	0.256	9.99078e-62	0	FREM3	1.05469	Group 4
LINC01176	5.14509e-65	0.90969	0.078	0.105	1.54353e-61	0	LINC01176	0.742857	Group 4
RGS7	8.31133e-65	0.878984	0.279	0.236	2.4934e-61	0	RGS7	1.1822	Group 4
ABCC5	8.6698e-65	0.670873	0.283	0.209	2.60094e-61	0	ABCC5	1.35407	Group 4
MAP3K6	4.81211e-64	0.792365	0.216	0.152	1.44363e-60	0	MAP3K6	1.42105	Group 4
CRYBG3	1.1642e-63	1.36911	0.327	0.314	3.49261e-60	0	CRYBG3	1.0414	Group 4
RACGAP1	5.39374e-63	0.373551	0.245	0.226	1.61812e-59	0	RACGAP1	1.08407	Group 4
KDM4A	2.55347e-61	1.86454	0.239	0.214	7.66042e-58	0	KDM4A	1.11682	Group 4
ZFP64	3.85908e-60	0.348218	0.316	0.248	1.15772e-56	0	ZFP64	1.27419	Group 4
ZFAND2A	4.49209e-60	0.563916	0.16	0.14	1.34763e-56	0	ZFAND2A	1.14286	Group 4
RBM19	6.08894e-60	0.573258	0.259	0.175	1.82668e-56	0	RBM19	1.48	Group 4
UBE3D	3.74175e-58	0.343261	0.275	0.202	1.12253e-54	0	UBE3D	1.36139	Group 4
KCNJ2	1.01811e-57	2.13193	0.285	0.29	3.05434e-54	0	KCNJ2	0.982759	Group 4
GNB3	1.44096e-57	0.903583	0.236	0.269	4.32288e-54	0	GNB3	0.877323	Group 4
CLIP4	1.6448e-57	0.456763	0.235	0.188	4.93441e-54	0	CLIP4	1.25	Group 4
DRAM2	1.90445e-57	0.267314	0.193	0.16	5.71336e-54	0	DRAM2	1.20625	Group 4
DLL1	2.40657e-57	0.647583	0.174	0.165	7.21972e-54	0	DLL1	1.05455	Group 4
LINC02032	3.37725e-57	0.786969	0.373	0.253	1.01317e-53	0	LINC02032	1.47431	Group 4
PCDHB16	3.94341e-57	0.299809	0.197	0.199	1.18302e-53	0	PCDHB16	0.98995	Group 4
PTPRR	7.45744e-57	0.413772	0.371	0.298	2.23723e-53	0	PTPRR	1.24497	Group 4
PBX1	1.10408e-56	0.672994	0.23	0.229	3.31224e-53	0	PBX1	1.00437	Group 4
ATP2B4	1.74689e-56	0.417608	0.246	0.232	5.24068e-53	0	ATP2B4	1.06034	Group 4
LZTS3	1.94045e-56	0.341578	0.298	0.185	5.82134e-53	0	LZTS3	1.61081	Group 4
LUC7L3	5.86419e-56	0.284802	0.625	0.548	1.75926e-52	0	LUC7L3	1.14051	Group 4
AC015522.1	7.82604e-56	0.754591	0.222	0.162	2.34781e-52	0	AC015522.1	1.37037	Group 4
CD320	1.78206e-55	0.388954	0.165	0.175	5.34617e-52	0	CD320	0.942857	Group 4
B3GALNT2	2.0549e-55	0.691713	0.269	0.224	6.16471e-52	0	B3GALNT2	1.20089	Group 4
UVRAG	7.12405e-55	1.08935	0.205	0.17	2.13721e-51	0	UVRAG	1.20588	Group 4
DLG2	9.21659e-55	0.386814	0.276	0.224	2.76498e-51	0	DLG2	1.23214	Group 4
PPFIA2	1.17075e-54	0.595094	0.271	0.247	3.51224e-51	0	PPFIA2	1.09717	Group 4
ATG7	1.51617e-54	0.487007	0.242	0.189	4.54852e-51	0	ATG7	1.28042	Group 4
HECW2	1.95184e-54	0.679167	0.213	0.199	5.85551e-51	0	HECW2	1.07035	Group 4
GAA	9.89786e-54	0.271429	0.165	0.176	2.96936e-50	0	GAA	0.9375	Group 4
URB1	1.33747e-53	1.02847	0.253	0.194	4.01241e-50	0	URB1	1.30412	Group 4
FAN1	8.54592e-53	1.00889	0.277	0.198	2.56378e-49	0	FAN1	1.39899	Group 4
FANCA	1.22298e-52	0.87626	0.325	0.256	3.66895e-49	0	FANCA	1.26953	Group 4
MTERF3	1.49531e-52	0.637091	0.19	0.172	4.48594e-49	0	MTERF3	1.10465	Group 4
AC099811.1	3.82177e-52	0.572655	0.207	0.134	1.14653e-48	0	AC099811.1	1.54478	Group 4
FAM184A	7.43813e-52	2.73634	0.266	0.228	2.23144e-48	0	FAM184A	1.16667	Group 4
KCNQ1OT1	9.24175e-52	1.00264	0.298	0.279	2.77253e-48	0	KCNQ1OT1	1.0681	Group 4
SLC29A3	1.09511e-51	0.520387	0.214	0.186	3.28533e-48	0	SLC29A3	1.15054	Group 4
MEST	1.37394e-51	0.352846	0.238	0.211	4.12182e-48	0	MEST	1.12796	Group 4
ITPRIPL2	1.46154e-51	0.331426	0.262	0.203	4.38462e-48	0	ITPRIPL2	1.29064	Group 4
NPHP3	5.71618e-51	0.698079	0.252	0.176	1.71485e-47	0	NPHP3	1.43182	Group 4
DOCK9	2.43868e-50	1.15298	0.271	0.273	7.31605e-47	0	DOCK9	0.992674	Group 4
MDGA1	3.14643e-50	0.474911	0.316	0.267	9.43929e-47	0	MDGA1	1.18352	Group 4
AC099791.2	3.44168e-50	0.512975	0.371	0.278	1.0325e-46	0	AC099791.2	1.33453	Group 4
RASGRP1	5.03755e-50	0.3057	0.313	0.193	1.51126e-46	0	RASGRP1	1.62176	Group 4
METTL8	1.13728e-49	1.2737	0.284	0.23	3.41185e-46	0	METTL8	1.23478	Group 4
MYO1B	1.15738e-49	0.956054	0.268	0.247	3.47214e-46	0	MYO1B	1.08502	Group 4
FAT1	4.71599e-49	0.687583	0.332	0.32	1.4148e-45	0	FAT1	1.0375	Group 4
NR2F1-AS1	5.28531e-49	0.947455	0.262	0.212	1.58559e-45	0	NR2F1-AS1	1.23585	Group 4
ZNF891	6.50291e-49	0.932718	0.214	0.158	1.95087e-45	0	ZNF891	1.35443	Group 4
ENPP2	1.20946e-48	0.707579	0.289	0.295	3.62837e-45	0	ENPP2	0.979661	Group 4
ZNF577	1.77518e-48	1.06019	0.26	0.191	5.32555e-45	0	ZNF577	1.36126	Group 4
MEIS2	5.43706e-48	0.694303	0.242	0.225	1.63112e-44	0	MEIS2	1.07556	Group 4
KTI12	7.45986e-48	0.508828	0.252	0.233	2.23796e-44	0	KTI12	1.08155	Group 4
ANKRD37	1.05888e-47	0.460366	0.128	0.174	3.17665e-44	0	ANKRD37	0.735632	Group 4
ACRBP	2.2059e-47	0.273341	0.291	0.212	6.61769e-44	0	ACRBP	1.37264	Group 4
KCNH8	2.28054e-47	2.26723	0.229	0.16	6.84161e-44	0	KCNH8	1.43125	Group 4
CEP170B	7.54871e-47	0.608295	0.305	0.227	2.26461e-43	0	CEP170B	1.34361	Group 4
CLCN2	1.07508e-46	0.258253	0.35	0.297	3.22525e-43	0	CLCN2	1.17845	Group 4
NTF3	1.65046e-46	1.33686	0.196	0.208	4.95137e-43	0	NTF3	0.942308	Group 4
USP25	1.68902e-46	0.51979	0.236	0.179	5.06706e-43	0	USP25	1.31844	Group 4
DDX60L	1.85237e-46	0.263488	0.235	0.257	5.5571e-43	0	DDX60L	0.914397	Group 4
ATR	1.90847e-46	0.905142	0.219	0.148	5.72542e-43	0	ATR	1.47973	Group 4
FBXO10	8.11842e-46	0.891211	0.213	0.184	2.43553e-42	0	FBXO10	1.15761	Group 4
NOL8	4.93259e-45	1.20196	0.179	0.162	1.47978e-41	0	NOL8	1.10494	Group 4
HSDL2	1.40212e-44	0.420749	0.257	0.234	4.20637e-41	0	HSDL2	1.09829	Group 4
ADAP2	2.78038e-44	0.706446	0.098	0.112	8.34113e-41	0	ADAP2	0.875	Group 4
TNIP1	4.59713e-44	0.364708	0.22	0.19	1.37914e-40	0	TNIP1	1.15789	Group 4
PCBP1-AS1	6.95706e-44	1.17854	0.259	0.209	2.08712e-40	0	PCBP1-AS1	1.23923	Group 4
ST8SIA2	9.9138e-44	0.963185	0.186	0.206	2.97414e-40	0	ST8SIA2	0.902913	Group 4
FJX1	1.48026e-43	1.46428	0.206	0.224	4.44078e-40	0	FJX1	0.919643	Group 4
CDKAL1	1.87381e-43	1.57783	0.23	0.177	5.62144e-40	0	CDKAL1	1.29944	Group 4
ADAMTS1	2.75736e-43	0.349899	0.223	0.201	8.27208e-40	0	ADAMTS1	1.10945	Group 4
TMTC2	4.11685e-43	1.1548	0.266	0.222	1.23505e-39	0	TMTC2	1.1982	Group 4
ZNF512B	4.26621e-43	1.23036	0.235	0.187	1.27986e-39	0	ZNF512B	1.25668	Group 4
AC105402.3	1.39552e-42	0.376912	0.293	0.178	4.18656e-39	0	AC105402.3	1.64607	Group 4
SCN3A	1.46456e-42	0.80789	0.283	0.256	4.39367e-39	0	SCN3A	1.10547	Group 4
ADGRB3	2.68431e-42	1.25638	0.243	0.212	8.05293e-39	0	ADGRB3	1.14623	Group 4
INTS6-AS1	4.38886e-42	0.505015	0.242	0.202	1.31666e-38	0	INTS6-AS1	1.19802	Group 4
USP9Y	6.34725e-42	0.59389	0.245	0.2	1.90417e-38	0	USP9Y	1.225	Group 4
BLACAT1	7.40319e-42	0.671985	0.281	0.177	2.22096e-38	0	BLACAT1	1.58757	Group 4
AC092329.4	8.81932e-42	0.77215	0.277	0.206	2.6458e-38	0	AC092329.4	1.34466	Group 4
NUDT4	1.04699e-41	0.313406	0.297	0.292	3.14096e-38	0	NUDT4	1.01712	Group 4
AL021155.5	4.25981e-41	0.349484	0.152	0.154	1.27794e-37	0	AL021155.5	0.987013	Group 4
LINC01504	1.33718e-40	0.708344	0.178	0.148	4.01154e-37	0	LINC01504	1.2027	Group 4
RIMS2	1.45455e-40	0.539325	0.248	0.21	4.36365e-37	0	RIMS2	1.18095	Group 4
SLC26A11	2.48707e-40	0.870145	0.173	0.187	7.4612e-37	0	SLC26A11	0.925134	Group 4
SARS2	3.2268e-40	0.373926	0.225	0.187	9.6804e-37	0	SARS2	1.20321	Group 4
AC027601.6	4.70246e-40	0.477677	0.267	0.194	1.41074e-36	0	AC027601.6	1.37629	Group 4
ARHGAP42	1.11361e-39	1.00126	0.265	0.253	3.34083e-36	0	ARHGAP42	1.04743	Group 4
AL445623.2	1.46734e-39	0.618304	0.307	0.242	4.40202e-36	0	AL445623.2	1.2686	Group 4
CDC42BPA	3.50274e-39	0.660607	0.265	0.237	1.05082e-35	0	CDC42BPA	1.11814	Group 4
TCF7	3.68094e-39	0.429999	0.203	0.173	1.10428e-35	0	TCF7	1.17341	Group 4
KCNB2	3.84703e-39	1.364	0.348	0.303	1.15411e-35	0	KCNB2	1.14851	Group 4
ZBED3-AS1	4.37881e-39	1.13378	0.28	0.165	1.31364e-35	0	ZBED3-AS1	1.69697	Group 4
STARD9	5.68682e-39	0.781925	0.219	0.185	1.70605e-35	0	STARD9	1.18378	Group 4
IL17RC	1.10306e-38	0.291171	0.244	0.186	3.30917e-35	0	IL17RC	1.31183	Group 4
RASGEF1B	1.32556e-38	0.26977	0.182	0.22	3.97668e-35	0	RASGEF1B	0.827273	Group 4
PLEKHM1	1.46544e-38	0.441932	0.21	0.211	4.39633e-35	0	PLEKHM1	0.995261	Group 4
VCL	1.56349e-38	1.05408	0.179	0.158	4.69047e-35	0	VCL	1.13291	Group 4
TASP1	3.50292e-38	1.2456	0.218	0.168	1.05088e-34	0	TASP1	1.29762	Group 4
HES7	8.02324e-38	0.978932	0.177	0.14	2.40697e-34	0	HES7	1.26429	Group 4
PAPPA2	1.50853e-37	1.07528	0.324	0.3	4.52559e-34	0	PAPPA2	1.08	Group 4
PCDHA12	3.00475e-37	0.557096	0.327	0.265	9.01424e-34	0	PCDHA12	1.23396	Group 4
ZNF616	5.74949e-37	0.924463	0.161	0.169	1.72485e-33	0	ZNF616	0.952663	Group 4
IDE	7.28078e-37	1.02323	0.231	0.186	2.18423e-33	0	IDE	1.24194	Group 4
DCLRE1C	7.40375e-37	0.938789	0.273	0.206	2.22113e-33	0	DCLRE1C	1.32524	Group 4
L3MBTL2	1.11644e-36	0.9354	0.263	0.214	3.34933e-33	0	L3MBTL2	1.22897	Group 4
WNK2	1.47619e-36	0.524498	0.16	0.185	4.42857e-33	0	WNK2	0.864865	Group 4
TAF1C	1.49363e-36	0.72069	0.228	0.181	4.48089e-33	0	TAF1C	1.25967	Group 4
PGBD2	5.08213e-36	0.597787	0.211	0.207	1.52464e-32	0	PGBD2	1.01932	Group 4
AC116366.1	5.55254e-36	0.799659	0.177	0.116	1.66576e-32	0	AC116366.1	1.52586	Group 4
TRIM36-IT1	1.42295e-35	0.393877	0.115	0.112	4.26884e-32	0	TRIM36-IT1	1.02679	Group 4
HIST1H2BC	1.96782e-35	0.459142	0.234	0.218	5.90345e-32	0	HIST1H2BC	1.07339	Group 4
WDFY2	2.72228e-35	1.10044	0.199	0.173	8.16684e-32	0	WDFY2	1.15029	Group 4
HDAC7	6.08802e-35	0.562395	0.253	0.192	1.82641e-31	0	HDAC7	1.31771	Group 4
RGS20	6.88535e-35	0.637428	0.188	0.182	2.06561e-31	0	RGS20	1.03297	Group 4
SEMA3A	9.00155e-35	0.318552	0.235	0.238	2.70046e-31	0	SEMA3A	0.987395	Group 4
THUMPD3-AS1	1.11851e-34	1.00075	0.263	0.26	3.35553e-31	0	THUMPD3-AS1	1.01154	Group 4
ZNF391	6.25205e-34	0.295229	0.274	0.205	1.87562e-30	0	ZNF391	1.33659	Group 4
ZNF214	8.46723e-34	0.486955	0.255	0.199	2.54017e-30	0	ZNF214	1.28141	Group 4
AC117503.1	9.6888e-34	0.527678	0.205	0.149	2.90664e-30	0	AC117503.1	1.37584	Group 4
TIMM44	1.58263e-33	1.40796	0.232	0.203	4.74788e-30	0	TIMM44	1.14286	Group 4
MAP3K11	2.11165e-33	0.604079	0.22	0.18	6.33496e-30	0	MAP3K11	1.22222	Group 4
MACROD2	3.06515e-33	0.679332	0.253	0.245	9.19544e-30	0	MACROD2	1.03265	Group 4
LINC01001	3.16151e-33	0.383209	0.255	0.221	9.48453e-30	0	LINC01001	1.15385	Group 4
CIT	3.80144e-33	0.265924	0.293	0.267	1.14043e-29	0	CIT	1.09738	Group 4
SIRT7	6.24108e-33	0.715357	0.165	0.162	1.87232e-29	0	SIRT7	1.01852	Group 4
TTLL7	6.28031e-33	0.477329	0.29	0.284	1.88409e-29	0	TTLL7	1.02113	Group 4
ANGEL2	6.41375e-33	1.21007	0.201	0.175	1.92412e-29	0	ANGEL2	1.14857	Group 4
MSX1	7.28509e-33	0.337454	0.15	0.076	2.18553e-29	0	MSX1	1.97368	Group 4
ATP2B2	7.76376e-33	0.417263	0.233	0.204	2.32913e-29	0	ATP2B2	1.14216	Group 4
FAM181B	1.21686e-32	0.973006	0.181	0.243	3.65059e-29	0	FAM181B	0.744856	Group 4
SPIRE2	1.25317e-32	0.407461	0.244	0.19	3.75951e-29	0	SPIRE2	1.28421	Group 4
PAXBP1-AS1	1.30855e-32	0.598788	0.264	0.186	3.92566e-29	0	PAXBP1-AS1	1.41935	Group 4
PCSK7	1.41108e-32	0.360515	0.168	0.172	4.23323e-29	0	PCSK7	0.976744	Group 4
ARID1B	1.44778e-32	0.337876	0.278	0.247	4.34335e-29	0	ARID1B	1.12551	Group 4
LMO2	5.90511e-32	0.286931	0.185	0.219	1.77153e-28	0	LMO2	0.844749	Group 4
DAB1	7.95215e-32	0.269975	0.321	0.318	2.38564e-28	0	DAB1	1.00943	Group 4
TTC21B	1.31939e-31	0.915052	0.234	0.189	3.95816e-28	0	TTC21B	1.2381	Group 4
AAK1	1.42987e-31	0.458062	0.226	0.197	4.28961e-28	0	AAK1	1.14721	Group 4
RBM5-AS1	2.2978e-31	0.524322	0.381	0.273	6.8934e-28	0	RBM5-AS1	1.3956	Group 4
DDR1	3.21458e-31	0.707632	0.166	0.198	9.64373e-28	0	DDR1	0.838384	Group 4
EDEM3	5.29906e-31	0.433025	0.199	0.182	1.58972e-27	0	EDEM3	1.09341	Group 4
SLC25A42	9.55062e-31	0.618308	0.175	0.174	2.86519e-27	0	SLC25A42	1.00575	Group 4
VIPR2	1.03758e-30	0.664643	0.195	0.147	3.11275e-27	0	VIPR2	1.32653	Group 4
ZSCAN5A	1.08933e-30	0.416003	0.292	0.242	3.26799e-27	0	ZSCAN5A	1.20661	Group 4
SLC8A1	1.15527e-30	1.0271	0.467	0.389	3.46582e-27	0	SLC8A1	1.20051	Group 4
ANO6	3.32544e-30	1.08264	0.183	0.144	9.97632e-27	0	ANO6	1.27083	Group 4
ANK2	3.96204e-30	0.654646	0.232	0.217	1.18861e-26	0	ANK2	1.06912	Group 4
CLDN15	4.10576e-30	1.14603	0.29	0.218	1.23173e-26	0	CLDN15	1.33028	Group 4
PILRB	5.36543e-30	0.391047	0.185	0.16	1.60963e-26	0	PILRB	1.15625	Group 4
AC008771.1	5.69964e-30	1.51211	0.244	0.177	1.70989e-26	0	AC008771.1	1.37853	Group 4
PLOD2	7.18223e-30	1.15973	0.235	0.238	2.15467e-26	0	PLOD2	0.987395	Group 4
SGIP1	1.05184e-29	0.342486	0.268	0.207	3.15552e-26	0	SGIP1	1.29469	Group 4
HELB	1.22341e-29	0.250055	0.276	0.227	3.67024e-26	0	HELB	1.21586	Group 4
ANKS6	1.23043e-29	0.273767	0.218	0.174	3.6913e-26	0	ANKS6	1.25287	Group 4
ATF4	1.674e-29	0.283527	0.196	0.204	5.02201e-26	0	ATF4	0.960784	Group 4
VGF	2.89769e-29	0.670578	0.162	0.191	8.69308e-26	0	VGF	0.848168	Group 4
ALKBH4	3.86534e-29	0.794024	0.153	0.171	1.1596e-25	0	ALKBH4	0.894737	Group 4
ZDHHC8	9.84269e-29	0.656969	0.138	0.153	2.95281e-25	0	ZDHHC8	0.901961	Group 4
ARHGEF26	1.15466e-28	0.402399	0.23	0.202	3.46398e-25	0	ARHGEF26	1.13861	Group 4
RIC3	3.92258e-28	0.597615	0.283	0.265	1.17677e-24	0	RIC3	1.06792	Group 4
PIBF1	7.33772e-28	0.739806	0.251	0.214	2.20132e-24	0	PIBF1	1.1729	Group 4
CEP112	2.26713e-27	2.04213	0.202	0.175	6.8014e-24	0	CEP112	1.15429	Group 4
CD36	7.73125e-27	0.453096	0.147	0.121	2.31937e-23	0	CD36	1.21488	Group 4
SART1	2.47015e-26	0.91311	0.195	0.177	7.41044e-23	0	SART1	1.10169	Group 4
P3H3	3.60499e-26	1.22952	0.258	0.211	1.0815e-22	0	P3H3	1.22275	Group 4
RANGRF	5.59891e-26	0.533222	0.216	0.224	1.67967e-22	0	RANGRF	0.964286	Group 4
C2orf66	7.22441e-26	0.341705	0.271	0.168	2.16732e-22	0	C2orf66	1.6131	Group 4
KHDRBS3	7.28506e-26	0.646045	0.22	0.274	2.18552e-22	0	KHDRBS3	0.80292	Group 4
MAP3K3	1.38799e-25	0.783245	0.167	0.165	4.16397e-22	0	MAP3K3	1.01212	Group 4
ZZEF1	2.57261e-25	1.95767	0.243	0.208	7.71784e-22	0	ZZEF1	1.16827	Group 4
AC025181.2	3.19366e-25	0.64606	0.286	0.249	9.58097e-22	0	AC025181.2	1.14859	Group 4
IQCN	5.15916e-25	0.793175	0.295	0.212	1.54775e-21	0	IQCN	1.39151	Group 4
EZH1	6.59006e-25	0.672948	0.198	0.2	1.97702e-21	0	EZH1	0.99	Group 4
SHTN1	1.44503e-24	0.288335	0.288	0.299	4.33509e-21	0	SHTN1	0.963211	Group 4
TMEM127	1.45866e-24	0.867832	0.202	0.199	4.37597e-21	0	TMEM127	1.01508	Group 4
MSANTD2	4.87511e-24	0.429632	0.244	0.211	1.46253e-20	0	MSANTD2	1.1564	Group 4
KRT19	5.30448e-24	0.271403	0.191	0.127	1.59135e-20	0	KRT19	1.50394	Group 4
ALDH16A1	6.71375e-24	0.722826	0.19	0.177	2.01413e-20	0	ALDH16A1	1.07345	Group 4
CMTR2	7.63253e-24	0.905892	0.215	0.204	2.28976e-20	0	CMTR2	1.05392	Group 4
CCDC171	8.14719e-24	1.27138	0.254	0.187	2.44416e-20	0	CCDC171	1.35829	Group 4
PPP6R2	1.58006e-23	0.810806	0.164	0.17	4.74017e-20	0	PPP6R2	0.964706	Group 4
SLC12A2	1.64317e-23	0.288683	0.229	0.207	4.92951e-20	0	SLC12A2	1.10628	Group 4
GPHN	1.68028e-23	0.515523	0.227	0.199	5.04085e-20	0	GPHN	1.1407	Group 4
RNPEPL1	1.85046e-23	0.507625	0.211	0.196	5.55137e-20	0	RNPEPL1	1.07653	Group 4
BBS4	1.98858e-23	1.17121	0.173	0.166	5.96575e-20	0	BBS4	1.04217	Group 4
UGGT1	2.58361e-23	0.811583	0.214	0.197	7.75084e-20	0	UGGT1	1.08629	Group 4
BICDL1	2.89885e-23	1.98855	0.142	0.142	8.69656e-20	0	BICDL1	1	Group 4
NR2F1	3.20562e-23	1.22425	0.246	0.26	9.61685e-20	0	NR2F1	0.946154	Group 4
CLEC16A	3.73637e-23	1.03465	0.278	0.229	1.12091e-19	0	CLEC16A	1.21397	Group 4
CD2AP	4.16657e-23	0.565437	0.191	0.214	1.24997e-19	0	CD2AP	0.892523	Group 4
ZGRF1	5.13357e-23	0.68857	0.306	0.251	1.54007e-19	0	ZGRF1	1.21912	Group 4
AL355075.4	9.40165e-23	1.05742	0.183	0.124	2.82049e-19	0	AL355075.4	1.47581	Group 4
TTC21B-AS1	9.44109e-23	0.362178	0.179	0.118	2.83233e-19	0	TTC21B-AS1	1.51695	Group 4
LINC00342	1.48677e-22	1.60832	0.2	0.19	4.46031e-19	0	LINC00342	1.05263	Group 4
CNTLN	1.6424e-22	1.51512	0.251	0.242	4.92719e-19	0	CNTLN	1.03719	Group 4
AC016590.1	2.169e-22	0.470649	0.141	0.124	6.50701e-19	0	AC016590.1	1.1371	Group 4
DGLUCY	2.51482e-22	0.278761	0.214	0.158	7.54447e-19	0	DGLUCY	1.35443	Group 4
RPGRIP1	2.60676e-22	1.30516	0.294	0.235	7.82027e-19	0	RPGRIP1	1.25106	Group 4
PEX1	2.91957e-22	0.70893	0.241	0.202	8.75872e-19	0	PEX1	1.19307	Group 4
AC243960.1	2.96078e-22	0.824926	0.196	0.174	8.88234e-19	0	AC243960.1	1.12644	Group 4
ENPP6	3.35791e-22	0.667222	0.113	0.143	1.00737e-18	0	ENPP6	0.79021	Group 4
CDHR3	3.47343e-22	0.281575	0.296	0.24	1.04203e-18	0	CDHR3	1.23333	Group 4
RBM33	4.77633e-22	1.12341	0.297	0.242	1.4329e-18	0	RBM33	1.22727	Group 4
MAST1	4.84289e-22	0.39429	0.172	0.177	1.45287e-18	0	MAST1	0.971751	Group 4
ZFC3H1	4.93863e-22	0.78297	0.243	0.207	1.48159e-18	0	ZFC3H1	1.17391	Group 4
IGF2R	5.01254e-22	2.26818	0.198	0.156	1.50376e-18	0	IGF2R	1.26923	Group 4
AC245452.1	5.79154e-22	0.53213	0.222	0.226	1.73746e-18	0	AC245452.1	0.982301	Group 4
TUT4	7.35728e-22	0.338515	0.469	0.398	2.20718e-18	0	TUT4	1.17839	Group 4
TIMP2	7.97958e-22	0.277867	0.18	0.216	2.39387e-18	0	TIMP2	0.833333	Group 4
CCSER1	1.18369e-21	1.58251	0.417	0.348	3.55108e-18	0	CCSER1	1.19828	Group 4
SPHK2	1.32794e-21	0.272205	0.19	0.195	3.98382e-18	0	SPHK2	0.974359	Group 4
NRBP2	1.45997e-21	0.936021	0.28	0.217	4.3799e-18	0	NRBP2	1.29032	Group 4
ROBO3	3.89112e-21	0.688075	0.287	0.278	1.16734e-17	0	ROBO3	1.03237	Group 4
MAMDC4	4.55082e-21	0.411742	0.208	0.168	1.36525e-17	0	MAMDC4	1.2381	Group 4
Z95331.1	8.48515e-21	0.888528	0.267	0.18	2.54555e-17	0	Z95331.1	1.48333	Group 4
NT5M	1.03616e-20	0.55343	0.228	0.224	3.10848e-17	0	NT5M	1.01786	Group 4
ATM	1.55328e-20	0.731962	0.226	0.183	4.65985e-17	0	ATM	1.23497	Group 4
TMEM161B-AS1	1.73106e-20	1.06598	0.392	0.351	5.19319e-17	0	TMEM161B-AS1	1.11681	Group 4
IVNS1ABP	2.30519e-20	0.355063	0.233	0.252	6.91558e-17	0	IVNS1ABP	0.924603	Group 4
SPTBN4	2.35087e-20	0.792446	0.228	0.183	7.05262e-17	0	SPTBN4	1.2459	Group 4
THSD7A	2.40904e-20	1.28147	0.304	0.246	7.22713e-17	0	THSD7A	1.23577	Group 4
POU2F1	3.04133e-20	0.380116	0.259	0.246	9.124e-17	0	POU2F1	1.05285	Group 4
GRIN2B	3.46343e-20	0.455411	0.189	0.242	1.03903e-16	0	GRIN2B	0.780992	Group 4
AC003681.1	3.51175e-20	0.744162	0.26	0.18	1.05352e-16	0	AC003681.1	1.44444	Group 4
AC068587.4	3.57346e-20	0.422721	0.164	0.207	1.07204e-16	0	AC068587.4	0.792271	Group 4
ZNF546	4.05391e-20	1.02617	0.246	0.206	1.21617e-16	0	ZNF546	1.19417	Group 4
SPDYE3	5.07574e-20	0.255968	0.182	0.114	1.52272e-16	0	SPDYE3	1.59649	Group 4
IFT172	5.28607e-20	1.39895	0.235	0.192	1.58582e-16	0	IFT172	1.22396	Group 4
PYCARD	6.214e-20	0.524273	0.092	0.116	1.8642e-16	0	PYCARD	0.793103	Group 4
S100A13	6.96511e-20	0.439586	0.108	0.132	2.08953e-16	0	S100A13	0.818182	Group 4
ABCB7	8.36282e-20	0.610485	0.188	0.158	2.50885e-16	0	ABCB7	1.18987	Group 4
ENGASE	8.75079e-20	0.290508	0.236	0.159	2.62524e-16	0	ENGASE	1.48428	Group 4
INTS3	1.02046e-19	0.64245	0.208	0.182	3.06137e-16	0	INTS3	1.14286	Group 4
COG5	1.79552e-19	1.51796	0.249	0.18	5.38656e-16	0	COG5	1.38333	Group 4
SLC38A10	2.17075e-19	0.413727	0.269	0.183	6.51224e-16	0	SLC38A10	1.46995	Group 4
IRF9	2.2398e-19	0.365386	0.205	0.201	6.7194e-16	0	IRF9	1.0199	Group 4
EXT1	2.58656e-19	1.0855	0.198	0.176	7.75968e-16	0	EXT1	1.125	Group 4
MFSD4B	4.60318e-19	0.690733	0.246	0.181	1.38095e-15	0	MFSD4B	1.35912	Group 4
THNSL1	5.49266e-19	0.55945	0.197	0.204	1.6478e-15	0	THNSL1	0.965686	Group 4
FRY	6.68194e-19	1.17918	0.288	0.296	2.00458e-15	0	FRY	0.972973	Group 4
DNAJC24	1.1173e-18	1.05517	0.263	0.217	3.35189e-15	0	DNAJC24	1.21198	Group 4
CCDC144NL	1.33824e-18	0.27445	0.236	0.199	4.01471e-15	0	CCDC144NL	1.18593	Group 4
DCLK2	1.72831e-18	0.979699	0.251	0.24	5.18493e-15	0	DCLK2	1.04583	Group 4
CBWD5	1.93397e-18	0.721723	0.254	0.167	5.80192e-15	0	CBWD5	1.52096	Group 4
PLK3	2.45079e-18	0.370731	0.122	0.152	7.35238e-15	0	PLK3	0.802632	Group 4
BHLHE22	2.69411e-18	0.375725	0.279	0.267	8.08233e-15	0	BHLHE22	1.04494	Group 4
ADGRL3	3.45316e-18	0.479578	0.253	0.261	1.03595e-14	0	ADGRL3	0.969349	Group 4
PTPRD	3.72401e-18	1.5295	0.254	0.256	1.1172e-14	0	PTPRD	0.992188	Group 4
SH3D19	5.02854e-18	0.640498	0.257	0.19	1.50856e-14	0	SH3D19	1.35263	Group 4
PNPLA2	6.29765e-18	0.41041	0.235	0.191	1.8893e-14	0	PNPLA2	1.23037	Group 4
BTBD8	9.17124e-18	0.571467	0.238	0.231	2.75137e-14	0	BTBD8	1.0303	Group 4
ZNF251	9.47039e-18	0.333007	0.182	0.159	2.84112e-14	0	ZNF251	1.14465	Group 4
AC211476.6	1.29805e-17	0.416966	0.233	0.149	3.89415e-14	0	AC211476.6	1.56376	Group 4
SLC16A7	1.34759e-17	0.655218	0.268	0.214	4.04278e-14	0	SLC16A7	1.25234	Group 4
MARS	1.97635e-17	0.962385	0.172	0.198	5.92905e-14	0	MARS	0.868687	Group 4
SENP7	2.13417e-17	0.335663	0.227	0.201	6.4025e-14	0	SENP7	1.12935	Group 4
GALNT2	3.01706e-17	0.938838	0.221	0.203	9.05119e-14	0	GALNT2	1.08867	Group 4
SH3BP5-AS1	3.84005e-17	0.364738	0.267	0.235	1.15202e-13	0	SH3BP5-AS1	1.13617	Group 4
AL139317.5	5.43637e-17	1.22932	0.184	0.193	1.63091e-13	0	AL139317.5	0.953368	Group 4
CCDC127	6.66448e-17	0.415826	0.15	0.164	1.99934e-13	0	CCDC127	0.914634	Group 4
PTPRO	8.96557e-17	0.779001	0.507	0.466	2.68967e-13	0	PTPRO	1.08798	Group 4
CYP4V2	2.25854e-16	0.510138	0.227	0.168	6.77562e-13	0	CYP4V2	1.35119	Group 4
AL049840.2	2.37618e-16	0.268099	0.277	0.213	7.12853e-13	0	AL049840.2	1.30047	Group 4
AC007952.4	2.63027e-16	1.08236	0.2	0.151	7.89081e-13	0	AC007952.4	1.3245	Group 4
AL391840.3	3.22725e-16	0.439016	0.273	0.234	9.68174e-13	0	AL391840.3	1.16667	Group 4
COQ10B	3.68852e-16	0.278062	0.157	0.166	1.10656e-12	0	COQ10B	0.945783	Group 4
NPAS4	3.7093e-16	0.349696	0.163	0.167	1.11279e-12	0	NPAS4	0.976048	Group 4
ANKRD44	3.84867e-16	0.605901	0.192	0.144	1.1546e-12	0	ANKRD44	1.33333	Group 4
TNK2	4.50252e-16	0.650927	0.259	0.225	1.35075e-12	0	TNK2	1.15111	Group 4
GANC	4.64649e-16	0.30767	0.259	0.208	1.39395e-12	0	GANC	1.24519	Group 4
FCHO2	5.83619e-16	1.25438	0.249	0.21	1.75086e-12	0	FCHO2	1.18571	Group 4
ZNF528-AS1	6.57024e-16	0.478585	0.194	0.158	1.97107e-12	0	ZNF528-AS1	1.22785	Group 4
CSPP1	7.1068e-16	1.11325	0.215	0.221	2.13204e-12	0	CSPP1	0.972851	Group 4
KANSL1	8.18972e-16	0.313364	0.442	0.39	2.45692e-12	0	KANSL1	1.13333	Group 4
SLC17A7	8.41194e-16	1.04031	0.192	0.215	2.52358e-12	0	SLC17A7	0.893023	Group 4
RND3	9.06378e-16	0.84706	0.217	0.236	2.71913e-12	0	RND3	0.919492	Group 4
RSKR	9.24883e-16	0.383834	0.181	0.148	2.77465e-12	0	RSKR	1.22297	Group 4
PIGN	9.26418e-16	0.852862	0.23	0.173	2.77925e-12	0	PIGN	1.32948	Group 4
LINC00665	1.0016e-15	1.12506	0.19	0.239	3.0048e-12	0	LINC00665	0.794979	Group 4
PCDHGA10	1.01703e-15	0.699261	0.255	0.175	3.05109e-12	0	PCDHGA10	1.45714	Group 4
ALAS1	1.09033e-15	0.655081	0.16	0.201	3.271e-12	0	ALAS1	0.79602	Group 4
MACF1	1.4346e-15	0.271861	0.492	0.477	4.3038e-12	0	MACF1	1.03145	Group 4
APCDD1	1.68988e-15	0.713584	0.235	0.199	5.06965e-12	0	APCDD1	1.1809	Group 4
PDE9A	1.92729e-15	1.485	0.164	0.163	5.78188e-12	0	PDE9A	1.00613	Group 4
SETD6	4.25404e-15	1.87392	0.247	0.195	1.27621e-11	0	SETD6	1.26667	Group 4
DLEU2	5.30528e-15	0.646143	0.283	0.226	1.59158e-11	0	DLEU2	1.25221	Group 4
MMS22L	5.81692e-15	0.341074	0.247	0.218	1.74507e-11	0	MMS22L	1.13303	Group 4
TSC2	7.21935e-15	0.424703	0.27	0.2	2.16581e-11	0	TSC2	1.35	Group 4
AC007566.1	1.13965e-14	1.01282	0.204	0.16	3.41895e-11	0	AC007566.1	1.275	Group 4
FGD6	1.75398e-14	0.904828	0.229	0.174	5.26195e-11	0	FGD6	1.31609	Group 4
AL139424.3	2.00063e-14	0.290229	0.283	0.264	6.0019e-11	0	AL139424.3	1.07197	Group 4
TARBP1	2.53017e-14	0.554927	0.244	0.169	7.5905e-11	0	TARBP1	1.44379	Group 4
CALD1	2.91734e-14	1.13211	0.3	0.323	8.75203e-11	0	CALD1	0.928793	Group 4
TTC27	4.05977e-14	0.498126	0.195	0.17	1.21793e-10	0	TTC27	1.14706	Group 4
DOCK3	4.25929e-14	0.492764	0.229	0.15	1.27779e-10	0	DOCK3	1.52667	Group 4
CHKB	4.37595e-14	1.07407	0.204	0.193	1.31278e-10	0	CHKB	1.05699	Group 4
ONECUT2	5.59516e-14	0.448485	0.249	0.211	1.67855e-10	0	ONECUT2	1.18009	Group 4
SLC16A1-AS1	6.18514e-14	1.11339	0.223	0.175	1.85554e-10	0	SLC16A1-AS1	1.27429	Group 4
WDR90	6.18826e-14	1.51857	0.242	0.178	1.85648e-10	0	WDR90	1.35955	Group 4
USP15	9.87931e-14	0.367068	0.251	0.219	2.96379e-10	0	USP15	1.14612	Group 4
PCDHGB6	1.25486e-13	0.488803	0.237	0.194	3.76458e-10	0	PCDHGB6	1.22165	Group 4
GIGYF1	1.37619e-13	0.382728	0.233	0.167	4.12858e-10	0	GIGYF1	1.39521	Group 4
PRDM8	1.55995e-13	0.698213	0.185	0.218	4.67985e-10	0	PRDM8	0.848624	Group 4
AC004223.4	1.60854e-13	0.384133	0.225	0.156	4.82562e-10	0	AC004223.4	1.44231	Group 4
AC092958.4	1.61654e-13	0.393554	0.214	0.171	4.84963e-10	0	AC092958.4	1.25146	Group 4
NFASC	1.69953e-13	0.683513	0.222	0.206	5.09859e-10	0	NFASC	1.07767	Group 4
POLR2J3	1.99857e-13	0.270771	0.282	0.247	5.99572e-10	0	POLR2J3	1.1417	Group 4
CACNA1C	3.00998e-13	0.387023	0.232	0.212	9.02995e-10	0	CACNA1C	1.09434	Group 4
SFXN5	3.78473e-13	0.271112	0.194	0.168	1.13542e-09	0	SFXN5	1.15476	Group 4
NFKBIZ	6.44052e-13	0.426828	0.108	0.123	1.93216e-09	0	NFKBIZ	0.878049	Group 4
AC005670.3	6.44248e-13	0.468272	0.226	0.21	1.93275e-09	0	AC005670.3	1.07619	Group 4
C20orf194	7.43523e-13	1.86478	0.237	0.187	2.23057e-09	0	C20orf194	1.26738	Group 4
GGA1	9.14966e-13	0.960129	0.197	0.18	2.7449e-09	0	GGA1	1.09444	Group 4
AF129075.3	9.21421e-13	0.284843	0.216	0.19	2.76426e-09	0	AF129075.3	1.13684	Group 4
MAP3K12	1.18916e-12	1.11585	0.209	0.195	3.56748e-09	0	MAP3K12	1.07179	Group 4
TSTD1	1.26502e-12	0.734946	0.108	0.067	3.79506e-09	0	TSTD1	1.61194	Group 4
ANKS1B	1.50332e-12	0.661182	0.256	0.255	4.50996e-09	0	ANKS1B	1.00392	Group 4
SEZ6	1.53516e-12	0.484893	0.214	0.316	4.60547e-09	0	SEZ6	0.677215	Group 4
INPP5E	1.95891e-12	0.875803	0.219	0.18	5.87674e-09	0	INPP5E	1.21667	Group 4
SNAPC4	1.98254e-12	1.4177	0.225	0.176	5.94763e-09	0	SNAPC4	1.27841	Group 4
CPNE4	2.02216e-12	0.954178	0.212	0.215	6.06648e-09	0	CPNE4	0.986047	Group 4
SARM1	2.09122e-12	0.34431	0.202	0.165	6.27365e-09	0	SARM1	1.22424	Group 4
TRAPPC8	2.15972e-12	0.84459	0.178	0.164	6.47916e-09	0	TRAPPC8	1.08537	Group 4
TK1	4.43976e-12	1.27794	0.352	0.353	1.33193e-08	0	TK1	0.997167	Group 4
AC006387.1	5.66091e-12	0.271436	0.255	0.199	1.69827e-08	0	AC006387.1	1.28141	Group 4
NAT9	7.07971e-12	0.329065	0.197	0.176	2.12391e-08	0	NAT9	1.11932	Group 4
SFI1	7.10302e-12	0.346682	0.167	0.156	2.13091e-08	0	SFI1	1.07051	Group 4
ENG	1.21079e-11	0.298013	0.152	0.113	3.63236e-08	0	ENG	1.34513	Group 4
MINDY3	1.30174e-11	1.18437	0.185	0.192	3.90523e-08	0	MINDY3	0.963542	Group 4
PIGG	1.53816e-11	2.01552	0.181	0.154	4.61448e-08	0	PIGG	1.17532	Group 4
ANO8	1.73475e-11	0.959005	0.202	0.198	5.20424e-08	0	ANO8	1.0202	Group 4
CASC15	1.87107e-11	0.447601	0.356	0.286	5.61321e-08	0	CASC15	1.24476	Group 4
TXNDC16	2.08735e-11	0.611102	0.205	0.166	6.26204e-08	0	TXNDC16	1.23494	Group 4
MGLL	2.14502e-11	0.857329	0.193	0.228	6.43505e-08	0	MGLL	0.846491	Group 4
CCNJL	3.05999e-11	0.327208	0.171	0.149	9.17996e-08	0	CCNJL	1.14765	Group 4
CSAD	3.35053e-11	0.904245	0.191	0.188	1.00516e-07	0	CSAD	1.01596	Group 4
BIRC6	4.76332e-11	0.44554	0.28	0.281	1.429e-07	0	BIRC6	0.996441	Group 4
AC004951.1	4.87133e-11	0.274202	0.276	0.232	1.4614e-07	0	AC004951.1	1.18966	Group 4
TMEM67	5.29033e-11	0.576595	0.239	0.189	1.5871e-07	0	TMEM67	1.26455	Group 4
SNX5	5.612e-11	0.478554	0.171	0.152	1.6836e-07	0	SNX5	1.125	Group 4
KIFC2	5.95093e-11	0.805318	0.191	0.171	1.78528e-07	0	KIFC2	1.11696	Group 4
VPS13A	6.51635e-11	0.6882	0.225	0.254	1.9549e-07	0	VPS13A	0.885827	Group 4
MICU3	6.77881e-11	0.866308	0.148	0.149	2.03364e-07	0	MICU3	0.993289	Group 4
DGCR8	7.61495e-11	1.15643	0.224	0.199	2.28448e-07	0	DGCR8	1.12563	Group 4
PCCA	8.62604e-11	1.4438	0.231	0.192	2.58781e-07	0	PCCA	1.20312	Group 4
DSCAML1	9.06933e-11	1.68976	0.227	0.161	2.7208e-07	0	DSCAML1	1.40994	Group 4
LARP1B	1.14373e-10	0.677729	0.216	0.2	3.4312e-07	0	LARP1B	1.08	Group 4
CCDC144A	1.25271e-10	0.273602	0.357	0.313	3.75813e-07	0	CCDC144A	1.14058	Group 4
ANKRD13D	1.49913e-10	0.516608	0.192	0.206	4.49738e-07	0	ANKRD13D	0.932039	Group 4
ZNF83	1.99911e-10	0.955594	0.25	0.208	5.99734e-07	0	ZNF83	1.20192	Group 4
ILF3-DT	2.36428e-10	0.42999	0.167	0.18	7.09285e-07	0	ILF3-DT	0.927778	Group 4
SLC4A8	2.66464e-10	0.420957	0.202	0.2	7.99393e-07	0	SLC4A8	1.01	Group 4
ARPP21	3.55843e-10	0.600681	0.295	0.352	1.06753e-06	0	ARPP21	0.838068	Group 4
LY86-AS1	4.36118e-10	0.497901	0.227	0.217	1.30836e-06	0	LY86-AS1	1.04608	Group 4
FREM1	4.59183e-10	1.25689	0.248	0.216	1.37755e-06	0	FREM1	1.14815	Group 4
GRIK5	4.67895e-10	0.445262	0.18	0.17	1.40368e-06	0	GRIK5	1.05882	Group 4
DEPDC5	5.07133e-10	0.55551	0.161	0.167	1.5214e-06	0	DEPDC5	0.964072	Group 4
AC005726.5	5.39474e-10	0.50956	0.217	0.183	1.61842e-06	0	AC005726.5	1.18579	Group 4
GPC1	7.32543e-10	0.794788	0.206	0.211	2.19763e-06	0	GPC1	0.976303	Group 4
LRRC7	7.41235e-10	0.634118	0.307	0.253	2.22371e-06	0	LRRC7	1.21344	Group 4
ADAMTS10	7.49795e-10	0.285243	0.241	0.235	2.24939e-06	0	ADAMTS10	1.02553	Group 4
SEPTIN4	1.19403e-09	0.305585	0.165	0.182	3.58209e-06	0	SEPTIN4	0.906593	Group 4
PRTG	1.30515e-09	0.544101	0.194	0.174	3.91546e-06	0	PRTG	1.11494	Group 4
NTNG2	1.42515e-09	0.572441	0.229	0.218	4.27546e-06	0	NTNG2	1.05046	Group 4
HIST1H2BG	1.76402e-09	0.455221	0.178	0.148	5.29207e-06	0	HIST1H2BG	1.2027	Group 4
LONP2	1.76565e-09	0.817728	0.218	0.198	5.29696e-06	0	LONP2	1.10101	Group 4
AC139530.1	2.44546e-09	0.655727	0.137	0.141	7.33638e-06	0	AC139530.1	0.971631	Group 4
PLXNA3	2.64201e-09	0.493253	0.204	0.173	7.92603e-06	0	PLXNA3	1.17919	Group 4
NEK5	3.57662e-09	0.542659	0.287	0.252	1.07299e-05	0	NEK5	1.13889	Group 4
METTL3	6.73164e-09	0.684906	0.167	0.169	2.01949e-05	0	METTL3	0.988166	Group 4
Z93241.1	6.86489e-09	0.3062	0.146	0.125	2.05947e-05	0	Z93241.1	1.168	Group 4
YRDC	8.18473e-09	0.914719	0.154	0.182	2.45542e-05	0	YRDC	0.846154	Group 4
FOSB	1.24412e-08	0.488091	0.175	0.219	3.73237e-05	0	FOSB	0.799087	Group 4
ZNF337-AS1	1.31257e-08	0.580444	0.189	0.163	3.93771e-05	0	ZNF337-AS1	1.15951	Group 4
RREB1	1.67142e-08	0.298944	0.227	0.203	5.01427e-05	0	RREB1	1.11823	Group 4
SRGAP1	1.75552e-08	0.263888	0.196	0.247	5.26656e-05	0	SRGAP1	0.793522	Group 4
SACS	2.71147e-08	0.40589	0.221	0.188	8.13442e-05	0	SACS	1.17553	Group 4
AATK	2.9229e-08	1.21357	0.254	0.24	8.7687e-05	0	AATK	1.05833	Group 4
CLSPN	3.20283e-08	0.480953	0.298	0.35	9.60848e-05	0	CLSPN	0.851429	Group 4
TIGD1	3.53323e-08	0.665301	0.232	0.205	0.000105997	0	TIGD1	1.13171	Group 4
DNAH14	3.69567e-08	0.587307	0.22	0.157	0.00011087	0	DNAH14	1.40127	Group 4
LZTR1	3.71481e-08	2.04161	0.195	0.167	0.000111444	0	LZTR1	1.16766	Group 4
AP000873.2	3.93985e-08	0.323968	0.185	0.172	0.000118195	0	AP000873.2	1.07558	Group 4
SLC25A34	4.08768e-08	0.260914	0.175	0.121	0.00012263	0	SLC25A34	1.44628	Group 4
XRCC2	4.41107e-08	1.36863	0.265	0.275	0.000132332	0	XRCC2	0.963636	Group 4
AEBP1	4.53133e-08	0.557891	0.188	0.18	0.00013594	0	AEBP1	1.04444	Group 4
WNT2B	4.85847e-08	0.4166	0.202	0.194	0.000145754	0	WNT2B	1.04124	Group 4
GLG1	5.84624e-08	1.31406	0.207	0.213	0.000175387	0	GLG1	0.971831	Group 4
SLC5A3	7.50632e-08	0.462883	0.214	0.233	0.000225189	0	SLC5A3	0.918455	Group 4
PTPRZ1	9.8969e-08	1.34155	0.192	0.212	0.000296907	0	PTPRZ1	0.90566	Group 4
BAHCC1	1.07047e-07	0.872458	0.236	0.204	0.000321142	0	BAHCC1	1.15686	Group 4
AGPAT4	1.70161e-07	1.02228	0.213	0.185	0.000510484	0	AGPAT4	1.15135	Group 4
ZNF385D	1.75331e-07	0.852854	0.311	0.34	0.000525994	0	ZNF385D	0.914706	Group 4
STXBP4	1.87818e-07	1.48889	0.193	0.173	0.000563453	0	STXBP4	1.11561	Group 4
LRRIQ1	2.28805e-07	1.30394	0.217	0.183	0.000686416	0	LRRIQ1	1.18579	Group 4
CLASP2	2.28902e-07	0.321807	0.335	0.305	0.000686705	0	CLASP2	1.09836	Group 4
PUM3	2.43574e-07	0.845933	0.24	0.216	0.000730723	0	PUM3	1.11111	Group 4
RALGAPA1	3.83602e-07	0.254184	0.245	0.24	0.00115081	0	RALGAPA1	1.02083	Group 4
USP34	3.93329e-07	0.384905	0.349	0.353	0.00117999	0	USP34	0.988669	Group 4
KIAA0100	4.01074e-07	0.803849	0.221	0.183	0.00120322	0	KIAA0100	1.20765	Group 4
RNF213	4.44055e-07	0.705761	0.206	0.171	0.00133217	0	RNF213	1.20468	Group 4
FTX	5.1623e-07	0.400238	0.298	0.26	0.00154869	0	FTX	1.14615	Group 4
NCKAP5	6.43864e-07	1.28817	0.239	0.211	0.00193159	0	NCKAP5	1.1327	Group 4
ERC1	7.69889e-07	0.644916	0.426	0.398	0.00230967	0	ERC1	1.07035	Group 4
PCDHB4	1.08668e-06	0.548253	0.284	0.285	0.00326004	0	PCDHB4	0.996491	Group 4
NAALADL2	1.15519e-06	0.689056	0.236	0.214	0.00346557	0	NAALADL2	1.1028	Group 4
AKAP13	1.19218e-06	0.76974	0.185	0.271	0.00357653	0	AKAP13	0.682657	Group 4
MPDZ	1.28261e-06	1.46745	0.187	0.171	0.00384784	0	MPDZ	1.09357	Group 4
ADCY6	1.33952e-06	0.563295	0.169	0.168	0.00401856	0	ADCY6	1.00595	Group 4
UHRF2	1.56377e-06	1.18718	0.241	0.212	0.0046913	0	UHRF2	1.13679	Group 4
DDX58	1.56388e-06	0.930508	0.21	0.213	0.00469163	0	DDX58	0.985915	Group 4
CCDC57	1.68563e-06	1.28527	0.23	0.174	0.00505689	0	CCDC57	1.32184	Group 4
ZNF117	1.72286e-06	1.22001	0.216	0.185	0.00516858	0	ZNF117	1.16757	Group 4
MAGI2	1.84662e-06	0.897034	0.216	0.198	0.00553985	0	MAGI2	1.09091	Group 4
MBD6	1.90423e-06	1.14	0.176	0.181	0.00571269	0	MBD6	0.972376	Group 4
COG8	2.0653e-06	1.16604	0.184	0.197	0.0061959	0	COG8	0.93401	Group 4
KIAA0586	2.25314e-06	0.276791	0.212	0.209	0.00675941	0	KIAA0586	1.01435	Group 4
UBAP2	2.54736e-06	0.447562	0.188	0.171	0.00764208	0	UBAP2	1.09942	Group 4
NCAPD3	2.64501e-06	0.25201	0.25	0.219	0.00793502	0	NCAPD3	1.14155	Group 4
LGMN	3.23794e-06	0.253362	0.11	0.126	0.00971383	0	LGMN	0.873016	Group 4
LINS1	4.1767e-06	0.364928	0.168	0.176	0.0125301	0	LINS1	0.954545	Group 4
DIABLO	4.23133e-06	0.264833	0.188	0.194	0.012694	0	DIABLO	0.969072	Group 4
LINC01355	4.62172e-06	0.98219	0.239	0.2	0.0138652	0	LINC01355	1.195	Group 4
ABCA1	5.88162e-06	0.821868	0.193	0.161	0.0176449	0	ABCA1	1.19876	Group 4
ERICH1	5.98294e-06	1.08973	0.229	0.181	0.0179488	0	ERICH1	1.26519	Group 4
CENPE	6.4256e-06	0.34518	0.407	0.401	0.0192768	0	CENPE	1.01496	Group 4
CD55	6.67432e-06	0.974249	0.202	0.185	0.020023	0	CD55	1.09189	Group 4
SGSM2	7.43435e-06	0.580099	0.259	0.214	0.0223031	0	SGSM2	1.21028	Group 4
PCDHB14	8.44297e-06	0.46822	0.265	0.198	0.0253289	0	PCDHB14	1.33838	Group 4
SLFN13	9.10621e-06	0.616198	0.295	0.252	0.0273186	0	SLFN13	1.17063	Group 4
PDE3B	9.10692e-06	1.15967	0.225	0.199	0.0273208	0	PDE3B	1.13065	Group 4
RWDD2A	9.17224e-06	0.686449	0.196	0.19	0.0275167	0	RWDD2A	1.03158	Group 4
MAP3K10	9.18806e-06	1.14842	0.171	0.173	0.0275642	0	MAP3K10	0.988439	Group 4
AUTS2	1.02789e-05	0.356724	0.37	0.363	0.0308366	0	AUTS2	1.01928	Group 4
KMT5C	1.03219e-05	1.10639	0.168	0.173	0.0309657	0	KMT5C	0.971098	Group 4
AL133243.2	1.13914e-05	0.52447	0.178	0.164	0.0341743	0	AL133243.2	1.08537	Group 4
KAT6B	1.24666e-05	0.302312	0.285	0.289	0.0373998	0	KAT6B	0.986159	Group 4
LSS	1.75505e-05	0.566486	0.228	0.207	0.0526515	0	LSS	1.10145	Group 4
PRKD3	2.09508e-05	0.774328	0.185	0.195	0.0628525	0	PRKD3	0.948718	Group 4
MEAK7	2.15249e-05	0.463747	0.207	0.185	0.0645747	0	MEAK7	1.11892	Group 4
GABPB1-AS1	2.29391e-05	0.369586	0.368	0.325	0.0688172	0	GABPB1-AS1	1.13231	Group 4
GRM8	2.36595e-05	0.340753	0.257	0.242	0.0709786	0	GRM8	1.06198	Group 4
MLLT6	2.61571e-05	0.258076	0.284	0.228	0.0784714	0	MLLT6	1.24561	Group 4
TECPR1	2.69431e-05	1.07829	0.191	0.188	0.0808293	0	TECPR1	1.01596	Group 4
CD46	2.76668e-05	0.287785	0.277	0.242	0.0830004	0	CD46	1.14463	Group 4
HOOK2	2.95244e-05	0.774576	0.275	0.233	0.0885732	0	HOOK2	1.18026	Group 4
L1CAM	3.22465e-05	0.390697	0.213	0.194	0.0967395	0	L1CAM	1.09794	Group 4
NUP188	3.28916e-05	0.301843	0.182	0.176	0.0986748	0	NUP188	1.03409	Group 4
AC099792.1	4.42269e-05	0.294746	0.217	0.165	0.132681	0	AC099792.1	1.31515	Group 4
CFD	5.33291e-05	0.606459	0.089	0.104	0.159987	0	CFD	0.855769	Group 4
ANKRD28	5.50859e-05	0.829697	0.163	0.174	0.165258	0	ANKRD28	0.936782	Group 4
DIS3L2	5.53408e-05	0.748339	0.186	0.173	0.166022	0	DIS3L2	1.07514	Group 4
TBC1D32	6.03633e-05	1.2346	0.189	0.154	0.18109	0	TBC1D32	1.22727	Group 4
SNCAIP	6.15326e-05	1.024	0.253	0.23	0.184598	0	SNCAIP	1.1	Group 4
MPHOSPH9	6.31281e-05	0.336221	0.196	0.189	0.189384	0	MPHOSPH9	1.03704	Group 4
POLE	7.07081e-05	0.368698	0.237	0.218	0.212124	0	POLE	1.08716	Group 4
TAB1	7.70937e-05	0.610313	0.172	0.172	0.231281	0	TAB1	1	Group 4
AC109460.2	7.92842e-05	0.324644	0.247	0.19	0.237853	0	AC109460.2	1.3	Group 4
XACT	8.13639e-05	0.942465	0.214	0.19	0.244092	0	XACT	1.12632	Group 4
SGO2	8.79962e-05	0.613516	0.294	0.327	0.263989	0	SGO2	0.899083	Group 4
MUTYH	9.01534e-05	0.667205	0.183	0.201	0.27046	0	MUTYH	0.910448	Group 4
ADAM22	9.30325e-05	0.300205	0.248	0.22	0.279098	0	ADAM22	1.12727	Group 4
TACC1	0.000107045	1.1398	0.139	0.176	0.321135	0	TACC1	0.789773	Group 4
NCKAP5L	0.000108164	1.2086	0.215	0.197	0.324491	0	NCKAP5L	1.09137	Group 4
SOS2	0.00013406	0.465496	0.194	0.195	0.402181	0	SOS2	0.994872	Group 4
PLXDC2	0.000137788	0.840925	0.174	0.184	0.413364	0	PLXDC2	0.945652	Group 4
EIF4EBP3	0.000143133	0.26714	0.217	0.215	0.429398	0	EIF4EBP3	1.0093	Group 4
HTT	0.000149988	0.686332	0.237	0.201	0.449964	0	HTT	1.1791	Group 4
BRCA1	0.000152439	0.63885	0.257	0.274	0.457317	0	BRCA1	0.937956	Group 4
JARID2	0.000182749	0.250756	0.216	0.208	0.548246	0	JARID2	1.03846	Group 4
TWNK	0.000214183	0.409272	0.162	0.154	0.642548	0	TWNK	1.05195	Group 4
HLF	0.000239196	0.35188	0.223	0.201	0.717587	0	HLF	1.10945	Group 4
INTU	0.000245901	0.753248	0.248	0.208	0.737703	0	INTU	1.19231	Group 4
AL138762.1	0.000274957	0.450632	0.194	0.195	0.82487	0	AL138762.1	0.994872	Group 4
PRAM1	0.000354805	0.458912	0.104	0.141	1	0	PRAM1	0.737589	Group 4
UBR2	0.000409667	0.860553	0.23	0.213	1	0	UBR2	1.07981	Group 4
SRRM3	0.000410654	0.395895	0.263	0.239	1	0	SRRM3	1.10042	Group 4
MYO6	0.000474221	0.26186	0.202	0.198	1	0	MYO6	1.0202	Group 4
MEGF8	0.000486173	0.591363	0.165	0.159	1	0	MEGF8	1.03774	Group 4
HERC2	0.000570911	0.298463	0.31	0.264	1	0	HERC2	1.17424	Group 4
LAMA5	0.000575165	1.2893	0.182	0.175	1	0	LAMA5	1.04	Group 4
VSIR	0.000578309	0.297614	0.101	0.109	1	0	VSIR	0.926606	Group 4
GGA3	0.000634494	0.744713	0.185	0.149	1	0	GGA3	1.24161	Group 4
RANBP17	0.000716813	1.2743	0.289	0.231	1	0	RANBP17	1.25108	Group 4
RNPC3	0.000746297	0.930702	0.233	0.179	1	0	RNPC3	1.30168	Group 4
ULK1	0.000755609	0.529524	0.232	0.192	1	0	ULK1	1.20833	Group 4
IPO13	0.000908742	0.304089	0.175	0.211	1	0	IPO13	0.829384	Group 4
FUT8	0.000910593	0.863473	0.192	0.188	1	0	FUT8	1.02128	Group 4
SPOCK2	0.00125633	0.378158	0.182	0.197	1	0	SPOCK2	0.923858	Group 4
CD160	0.00132684	0.253132	0.144	0.132	1	0	CD160	1.09091	Group 4
AL359881.2	0.00137051	0.276664	0.142	0.095	1	0	AL359881.2	1.49474	Group 4
PKD1	0.00139393	0.72122	0.247	0.212	1	0	PKD1	1.16509	Group 4
BRIP1	0.00143649	1.03921	0.327	0.331	1	0	BRIP1	0.987915	Group 4
CEP135	0.00157185	1.07546	0.195	0.224	1	0	CEP135	0.870536	Group 4
PILRA	0.00157945	0.546529	0.149	0.115	1	0	PILRA	1.29565	Group 4
PVR	0.00172182	0.371242	0.189	0.186	1	0	PVR	1.01613	Group 4
UBE2T	0.00177819	0.319441	0.241	0.295	1	0	UBE2T	0.816949	Group 4
MAGI1	0.00189462	0.331262	0.202	0.203	1	0	MAGI1	0.995074	Group 4
TMCC1-AS1	0.00204967	0.318439	0.191	0.192	1	0	TMCC1-AS1	0.994792	Group 4
PCDHGA5	0.00215811	0.303666	0.287	0.249	1	0	PCDHGA5	1.15261	Group 4
ANKRD26	0.00216985	0.819182	0.29	0.263	1	0	ANKRD26	1.10266	Group 4
FRMD4B	0.00218171	0.567274	0.255	0.333	1	0	FRMD4B	0.765766	Group 4
C14orf28	0.00221109	0.315748	0.177	0.153	1	0	C14orf28	1.15686	Group 4
SFXN3	0.00300416	0.776549	0.192	0.197	1	0	SFXN3	0.974619	Group 4
CIITA	0.00301915	0.317613	0.205	0.16	1	0	CIITA	1.28125	Group 4
GOLGA8B	0.00320519	0.682653	0.25	0.22	1	0	GOLGA8B	1.13636	Group 4
AC005726.3	0.00331446	0.409346	0.256	0.172	1	0	AC005726.3	1.48837	Group 4
DENND4B	0.00360699	0.483561	0.188	0.202	1	0	DENND4B	0.930693	Group 4
TPT1-AS1	0.00361081	0.938467	0.224	0.201	1	0	TPT1-AS1	1.11443	Group 4
DNASE2	0.00361188	0.629029	0.127	0.16	1	0	DNASE2	0.79375	Group 4
BBS5	0.00369661	0.430061	0.165	0.173	1	0	BBS5	0.953757	Group 4
SUN1	0.00400577	0.258613	0.248	0.216	1	0	SUN1	1.14815	Group 4
NINL	0.00405735	0.547357	0.204	0.166	1	0	NINL	1.22892	Group 4
SLC35F5	0.00435555	1.22075	0.204	0.188	1	0	SLC35F5	1.08511	Group 4
DLG5	0.00452194	0.662121	0.187	0.201	1	0	DLG5	0.930348	Group 4
ZNF528	0.00468583	0.923412	0.174	0.163	1	0	ZNF528	1.06748	Group 4
CHRM3-AS2	0.00489579	0.397434	0.318	0.258	1	0	CHRM3-AS2	1.23256	Group 4
CD93	0.00583216	2.47033	0.113	0.116	1	0	CD93	0.974138	Group 4
CACHD1	0.00591122	0.693207	0.196	0.185	1	0	CACHD1	1.05946	Group 4
ZBTB40	0.00633362	0.933952	0.164	0.16	1	0	ZBTB40	1.025	Group 4
MTMR4	0.00647836	0.412593	0.283	0.27	1	0	MTMR4	1.04815	Group 4
LINC00174	0.00652451	0.491784	0.243	0.161	1	0	LINC00174	1.50932	Group 4
ZNF26	0.00700473	1.65703	0.176	0.178	1	0	ZNF26	0.988764	Group 4
CHGA	0.00797456	0.43143	0.205	0.285	1	0	CHGA	0.719298	Group 4
MIRLET7BHG	0.00864096	0.801277	0.249	0.181	1	0	MIRLET7BHG	1.37569	Group 4
PRH1	0.00909642	1.28332	0.316	0.268	1	0	PRH1	1.1791	Group 4
PLXNA1	0.00982583	0.983734	0.196	0.164	1	0	PLXNA1	1.19512	Group 4
MTRNR2L12	0	1.17532	0.854	0.434	0	1	MTRNR2L12	1.96774	Group 4
MT-CO1	0	1.14882	0.882	0.458	0	1	MT-CO1	1.92576	Group 4
MT-ND3	0	1.11253	0.874	0.476	0	1	MT-ND3	1.83613	Group 4
MT-CO2	0	1.08624	0.866	0.461	0	1	MT-CO2	1.87852	Group 4
MT-CO3	0	1.05591	0.853	0.478	0	1	MT-CO3	1.78452	Group 4
MT-ATP6	0	1.00233	0.826	0.472	0	1	MT-ATP6	1.75	Group 4
MTRNR2L8	0	1.00208	0.753	0.435	0	1	MTRNR2L8	1.73103	Group 4
MT-ND4	0	0.940539	0.814	0.482	0	1	MT-ND4	1.6888	Group 4
MT-ND4L	0	0.932241	0.811	0.47	0	1	MT-ND4L	1.72553	Group 4
MT-ND1	0	0.864383	0.762	0.478	0	1	MT-ND1	1.59414	Group 4
MT-CYB	0	0.825608	0.72	0.5	0	1	MT-CYB	1.44	Group 4
MT-ND2	0	0.808658	0.755	0.494	0	1	MT-ND2	1.52834	Group 4
GLIPR1L1	0	0.401466	0.429	0.177	0	1	GLIPR1L1	2.42373	Group 4
MCAM	0	0.399059	0.098	0.275	0	1	MCAM	0.356364	Group 4
RAD51AP1	2.49488e-305	1.0515	0.142	0.402	7.48464e-302	1	RAD51AP1	0.353234	Group 4
CACNA2D1	1.24999e-302	0.572131	0.721	0.469	3.74997e-299	1	CACNA2D1	1.53731	Group 4
NRXN1	1.50636e-297	0.487955	0.696	0.506	4.51907e-294	1	NRXN1	1.37549	Group 4
C5AR1	9.7573e-287	1.66103	0.133	0.059	2.92719e-283	1	C5AR1	2.25424	Group 4
BCL2L15	1.49519e-275	1.03601	0.138	0.245	4.48556e-272	1	BCL2L15	0.563265	Group 4
MALAT1	5.63139e-266	0.558631	0.731	0.541	1.68942e-262	1	MALAT1	1.3512	Group 4
ZFAND2A1	3.68128e-259	0.305364	0.057	0.169	1.10438e-255	1	ZFAND2A	0.337278	Group 4
UTRN	2.87142e-238	0.582394	0.473	0.249	8.61427e-235	1	UTRN	1.8996	Group 4
IDUA	1.01314e-233	1.21179	0.129	0.2	3.03943e-230	1	IDUA	0.645	Group 4
RTEL1	1.25378e-224	0.63234	0.106	0.191	3.76134e-221	1	RTEL1	0.554974	Group 4
ITPR2	7.7932e-212	0.936359	0.27	0.137	2.33796e-208	1	ITPR2	1.9708	Group 4
AGER	1.13758e-211	0.973649	0.139	0.241	3.41275e-208	1	AGER	0.576763	Group 4
CARD9	7.01451e-210	0.643671	0.199	0.083	2.10435e-206	1	CARD9	2.39759	Group 4
NEK51	1.80326e-203	0.470581	0.408	0.221	5.40979e-200	1	NEK5	1.84615	Group 4
PHKA2	4.42408e-199	0.290262	0.097	0.181	1.32722e-195	1	PHKA2	0.535912	Group 4
MYT1L	1.37402e-182	0.605011	0.618	0.473	4.12206e-179	1	MYT1L	1.30655	Group 4
DST	5.49453e-180	0.797726	0.561	0.402	1.64836e-176	1	DST	1.39552	Group 4
MIR99AHG	4.29484e-170	0.484287	0.653	0.488	1.28845e-166	1	MIR99AHG	1.33811	Group 4
AC020916.1	2.33671e-168	1.56735	0.083	0.157	7.01013e-165	1	AC020916.1	0.528662	Group 4
COBLL1	2.03819e-167	0.471112	0.155	0.263	6.11457e-164	1	COBLL1	0.589354	Group 4
CC2D1B	5.47049e-167	0.957693	0.121	0.223	1.64115e-163	1	CC2D1B	0.542601	Group 4
CTSZ	2.33015e-161	0.277033	0.052	0.182	6.99044e-158	1	CTSZ	0.285714	Group 4
GLB1L	1.68272e-160	0.460533	0.465	0.273	5.04816e-157	1	GLB1L	1.7033	Group 4
ATG16L2	1.71441e-153	0.382271	0.084	0.192	5.14322e-150	1	ATG16L2	0.4375	Group 4
ZNF2511	1.48913e-152	0.389571	0.077	0.189	4.46738e-149	1	ZNF251	0.407407	Group 4
TBXAS1	2.57662e-144	0.562888	0.165	0.108	7.72985e-141	1	TBXAS1	1.52778	Group 4
PLXNB1	1.43171e-140	1.03956	0.136	0.193	4.29514e-137	1	PLXNB1	0.704663	Group 4
ABCA2	3.46471e-140	0.521151	0.104	0.167	1.03941e-136	1	ABCA2	0.622754	Group 4
ANKRD13B	2.82202e-136	0.442411	0.103	0.177	8.46607e-133	1	ANKRD13B	0.581921	Group 4
AKTIP	1.58153e-133	0.73633	0.066	0.181	4.7446e-130	1	AKTIP	0.364641	Group 4
SLC4A3	3.12743e-131	0.290327	0.138	0.264	9.38229e-128	1	SLC4A3	0.522727	Group 4
UBE3D1	7.43202e-130	0.430482	0.156	0.239	2.2296e-126	1	UBE3D	0.65272	Group 4
AC006141.1	2.407e-125	0.301478	0.136	0.164	7.22099e-122	1	AC006141.1	0.829268	Group 4
WDR74	7.28007e-124	0.542462	0.101	0.223	2.18402e-120	1	WDR74	0.452915	Group 4
AP4S1	2.12378e-121	0.70481	0.121	0.235	6.37133e-118	1	AP4S1	0.514894	Group 4
DEPDC4	3.61261e-120	1.20986	0.107	0.211	1.08378e-116	1	DEPDC4	0.507109	Group 4
NPIPB5	5.05722e-117	0.401184	0.11	0.187	1.51717e-113	1	NPIPB5	0.588235	Group 4
EGFL8	7.70043e-117	1.3619	0.133	0.191	2.31013e-113	1	EGFL8	0.696335	Group 4
DTNA	1.11253e-116	0.378063	0.112	0.223	3.33759e-113	1	DTNA	0.502242	Group 4
ALDH3B1	2.52643e-116	0.586286	0.093	0.226	7.57928e-113	1	ALDH3B1	0.411504	Group 4
LUC7L31	9.01106e-115	0.37691	0.678	0.538	2.70332e-111	1	LUC7L3	1.26022	Group 4
CMTM6	4.06675e-114	0.501332	0.086	0.228	1.22002e-110	1	CMTM6	0.377193	Group 4
FLNA	4.31112e-114	0.583775	0.132	0.192	1.29334e-110	1	FLNA	0.6875	Group 4
ZNF7261	1.80254e-112	0.280642	0.146	0.245	5.40761e-109	1	ZNF726	0.595918	Group 4
DIS3L21	3.01729e-111	0.660719	0.127	0.189	9.05186e-108	1	DIS3L2	0.671958	Group 4
ANGPTL1	6.58279e-111	0.769592	0.331	0.165	1.97484e-107	1	ANGPTL1	2.00606	Group 4
SOS21	1.75679e-109	0.387284	0.145	0.208	5.27036e-106	1	SOS2	0.697115	Group 4
PIGN1	1.61768e-108	0.340145	0.124	0.205	4.85305e-105	1	PIGN	0.604878	Group 4
AP1G2	2.38948e-108	0.960788	0.085	0.154	7.16843e-105	1	AP1G2	0.551948	Group 4
LSS1	1.88143e-106	0.583976	0.135	0.233	5.6443e-103	1	LSS	0.579399	Group 4
CADPS	3.21957e-106	0.360467	0.466	0.427	9.65871e-103	1	CADPS	1.09133	Group 4
HDAC71	1.16188e-105	0.268493	0.133	0.228	3.48565e-102	1	HDAC7	0.583333	Group 4
TUBGCP6	6.12865e-105	0.827368	0.1	0.164	1.8386e-101	1	TUBGCP6	0.609756	Group 4
FAM160B2	5.85931e-104	0.742921	0.098	0.176	1.75779e-100	1	FAM160B2	0.556818	Group 4
RAPGEFL1	8.87249e-103	0.558884	0.093	0.183	2.66175e-99	1	RAPGEFL1	0.508197	Group 4
HIP1R	8.3016e-100	0.577687	0.133	0.203	2.49048e-96	1	HIP1R	0.655172	Group 4
GAA1	1.14273e-99	0.538966	0.097	0.194	3.42818e-96	1	GAA	0.5	Group 4
CERCAM	1.13928e-98	0.692629	0.334	0.227	3.41783e-95	1	CERCAM	1.47137	Group 4
APBB3	2.37717e-98	1.10425	0.334	0.205	7.1315e-95	1	APBB3	1.62927	Group 4
UBAP1L	4.06699e-97	0.527011	0.165	0.234	1.2201e-93	1	UBAP1L	0.705128	Group 4
CRISPLD2	1.02317e-93	0.585759	0.159	0.079	3.06952e-90	1	CRISPLD2	2.01266	Group 4
SCX	1.93563e-93	1.02365	0.119	0.219	5.80689e-90	1	SCX	0.543379	Group 4
PIBF11	4.87622e-92	0.804389	0.203	0.229	1.46287e-88	1	PIBF1	0.886463	Group 4
EPAS1	6.33281e-92	0.594948	0.108	0.178	1.89984e-88	1	EPAS1	0.606742	Group 4
PRMT7	3.20402e-90	0.387581	0.102	0.176	9.61207e-87	1	PRMT7	0.579545	Group 4
GPM6A	1.05245e-89	0.408788	0.559	0.486	3.15734e-86	1	GPM6A	1.15021	Group 4
RAD9A	1.19096e-89	0.393829	0.153	0.22	3.57289e-86	1	RAD9A	0.695455	Group 4
TNFRSF14	1.41443e-89	0.294142	0.074	0.118	4.2433e-86	1	TNFRSF14	0.627119	Group 4
SHC2	2.82608e-87	1.01053	0.297	0.219	8.47823e-84	1	SHC2	1.35616	Group 4
DPP6	1.6149e-86	0.526986	0.113	0.222	4.84471e-83	1	DPP6	0.509009	Group 4
LIME1	5.28978e-86	0.770327	0.151	0.2	1.58693e-82	1	LIME1	0.755	Group 4
AC005899.7	1.52781e-85	1.42771	0.282	0.187	4.58344e-82	1	AC005899.7	1.50802	Group 4
USP281	1.08452e-83	0.458818	0.097	0.191	3.25356e-80	1	USP28	0.507853	Group 4
SLC12A7	1.18264e-83	0.946903	0.124	0.193	3.54791e-80	1	SLC12A7	0.642487	Group 4
NPDC1	2.31579e-83	0.876072	0.115	0.223	6.94738e-80	1	NPDC1	0.515695	Group 4
BTBD11	3.08248e-82	0.442197	0.271	0.189	9.24745e-79	1	BTBD11	1.43386	Group 4
ZBTB20-AS2	5.50683e-81	1.83803	0.419	0.258	1.65205e-77	1	ZBTB20-AS2	1.62403	Group 4
HSPA5	1.55453e-80	0.450725	0.472	0.381	4.66359e-77	1	HSPA5	1.23885	Group 4
LYG2	1.27751e-79	1.28458	0.11	0.152	3.83252e-76	1	LYG2	0.723684	Group 4
PYROXD2	1.4433e-79	0.377286	0.138	0.194	4.32991e-76	1	PYROXD2	0.71134	Group 4
GRM3	6.45186e-79	1.50359	0.366	0.243	1.93556e-75	1	GRM3	1.50617	Group 4
SCARB2	1.16784e-77	0.478462	0.473	0.427	3.50353e-74	1	SCARB2	1.10773	Group 4
TASP11	1.94856e-76	0.30489	0.133	0.194	5.84569e-73	1	TASP1	0.685567	Group 4
SLC7A14	3.18753e-76	0.349496	0.156	0.236	9.56259e-73	1	SLC7A14	0.661017	Group 4
GIMAP1	5.43702e-75	0.278501	0.113	0.094	1.63111e-71	1	GIMAP1	1.20213	Group 4
PLCG1-AS1	9.84569e-75	0.808523	0.299	0.199	2.95371e-71	1	PLCG1-AS1	1.50251	Group 4
RBM191	3.23636e-74	1.01734	0.171	0.205	9.70908e-71	1	RBM19	0.834146	Group 4
EDEM31	1.06164e-73	0.294655	0.112	0.206	3.18493e-70	1	EDEM3	0.543689	Group 4
PLEKHG2	2.79174e-73	1.45711	0.14	0.186	8.37523e-70	1	PLEKHG2	0.752688	Group 4
SPEF2	3.04212e-73	0.957941	0.114	0.209	9.12637e-70	1	SPEF2	0.545455	Group 4
FAM215B	3.1424e-73	0.516699	0.189	0.226	9.4272e-70	1	FAM215B	0.836283	Group 4
MST1	6.8626e-73	0.696643	0.399	0.268	2.05878e-69	1	MST1	1.48881	Group 4
PPP1R16A	4.35388e-72	0.566817	0.096	0.207	1.30616e-68	1	PPP1R16A	0.463768	Group 4
RNF44	4.4023e-72	0.797727	0.137	0.176	1.32069e-68	1	RNF44	0.778409	Group 4
DIABLO1	3.77377e-71	0.316896	0.144	0.205	1.13213e-67	1	DIABLO	0.702439	Group 4
DHCR24	2.7015e-70	0.545279	0.213	0.264	8.1045e-67	1	DHCR24	0.806818	Group 4
SLC2A1	3.21352e-70	0.510256	0.128	0.223	9.64056e-67	1	SLC2A1	0.573991	Group 4
AC103691.1	3.19337e-69	0.495126	0.166	0.242	9.58012e-66	1	AC103691.1	0.68595	Group 4
LHFPL5	8.02071e-69	0.277312	0.27	0.206	2.40621e-65	1	LHFPL5	1.31068	Group 4
B3GAT2	2.47416e-68	0.838191	0.145	0.197	7.42249e-65	1	B3GAT2	0.736041	Group 4
APC2	4.11946e-68	0.282874	0.146	0.203	1.23584e-64	1	APC2	0.719212	Group 4
AL158212.31	1.25185e-67	0.811725	0.126	0.218	3.75556e-64	1	AL158212.3	0.577982	Group 4
ATP7A	6.70574e-67	0.614898	0.113	0.142	2.01172e-63	1	ATP7A	0.795775	Group 4
MLLT61	1.28112e-66	0.259245	0.237	0.245	3.84336e-63	1	MLLT6	0.967347	Group 4
RIMS21	2.88996e-66	0.524868	0.16	0.237	8.66989e-63	1	RIMS2	0.675105	Group 4
SGMS1-AS1	5.62316e-66	0.671687	0.1	0.204	1.68695e-62	1	SGMS1-AS1	0.490196	Group 4
CAPN15	7.70323e-66	1.03661	0.135	0.204	2.31097e-62	1	CAPN15	0.661765	Group 4
LPL	1.37301e-65	0.278241	0.084	0.185	4.11903e-62	1	LPL	0.454054	Group 4
KSR1	1.4184e-65	0.449806	0.119	0.191	4.2552e-62	1	KSR1	0.623037	Group 4
MPRIP-AS1	2.23467e-65	0.64156	0.159	0.195	6.704e-62	1	MPRIP-AS1	0.815385	Group 4
SUMO4	2.53635e-65	0.570149	0.178	0.199	7.60906e-62	1	SUMO4	0.894472	Group 4
TNFRSF25	5.29018e-65	0.54621	0.13	0.174	1.58705e-61	1	TNFRSF25	0.747126	Group 4
MTRNR2L6	8.01484e-65	0.517167	0.177	0.161	2.40445e-61	1	MTRNR2L6	1.09938	Group 4
MCTP11	3.08302e-64	0.504309	0.332	0.253	9.24906e-61	1	MCTP1	1.31225	Group 4
LAMA51	3.71469e-64	0.412334	0.16	0.182	1.11441e-60	1	LAMA5	0.879121	Group 4
CCDC136	2.09237e-63	0.304671	0.121	0.189	6.27711e-60	1	CCDC136	0.640212	Group 4
DPYD	3.03006e-63	0.38003	0.15	0.208	9.09017e-60	1	DPYD	0.721154	Group 4
SNURF	1.06558e-62	1.20149	0.203	0.234	3.19673e-59	1	SNURF	0.867521	Group 4
MTRNR2L1	1.51032e-62	0.832505	0.536	0.397	4.53097e-59	1	MTRNR2L1	1.35013	Group 4
MATR3.1	4.66735e-62	0.753719	0.153	0.185	1.40021e-58	1	MATR3.1	0.827027	Group 4
CX3CL1	1.35527e-61	0.31785	0.187	0.153	4.06581e-58	1	CX3CL1	1.22222	Group 4
TENM4	2.24977e-61	0.935171	0.145	0.185	6.7493e-58	1	TENM4	0.783784	Group 4
VSIR1	2.40506e-60	0.295137	0.121	0.103	7.21517e-57	1	VSIR	1.17476	Group 4
ADGRG1	3.73414e-60	0.551564	0.261	0.238	1.12024e-56	1	ADGRG1	1.09664	Group 4
TARSL2	4.37009e-59	0.386871	0.142	0.218	1.31103e-55	1	TARSL2	0.651376	Group 4
IL6ST	5.58303e-59	1.2057	0.097	0.165	1.67491e-55	1	IL6ST	0.587879	Group 4
LPCAT1	3.68811e-58	0.968726	0.15	0.239	1.10643e-54	1	LPCAT1	0.627615	Group 4
PXDN	2.01028e-57	0.617777	0.149	0.186	6.03085e-54	1	PXDN	0.801075	Group 4
SECISBP2	4.23268e-57	0.344737	0.119	0.214	1.2698e-53	1	SECISBP2	0.556075	Group 4
GALNT13	7.13873e-57	1.1583	0.136	0.244	2.14162e-53	1	GALNT13	0.557377	Group 4
CELSR2	8.40641e-57	0.641641	0.159	0.24	2.52192e-53	1	CELSR2	0.6625	Group 4
LINC02175	1.47078e-56	0.906278	0.09	0.22	4.41235e-53	1	LINC02175	0.409091	Group 4
WNT5B	1.61334e-56	0.394794	0.081	0.154	4.84002e-53	1	WNT5B	0.525974	Group 4
SCD	2.12451e-56	0.341573	0.102	0.186	6.37354e-53	1	SCD	0.548387	Group 4
AL035530.2	2.47324e-56	0.27313	0.117	0.25	7.41973e-53	1	AL035530.2	0.468	Group 4
SLC7A111	2.91179e-56	0.436407	0.303	0.224	8.73538e-53	1	SLC7A11	1.35268	Group 4
AL139220.2	3.99251e-55	0.342282	0.257	0.227	1.19775e-51	1	AL139220.2	1.13216	Group 4
SEMA4B	5.50079e-55	0.372126	0.128	0.168	1.65024e-51	1	SEMA4B	0.761905	Group 4
PCDHGA101	1.52782e-54	0.305419	0.182	0.199	4.58347e-51	1	PCDHGA10	0.914573	Group 4
DSC2	5.02752e-54	0.941207	0.098	0.172	1.50826e-50	1	DSC2	0.569767	Group 4
MIR133A1HG	7.21732e-54	1.7323	0.171	0.171	2.1652e-50	1	MIR133A1HG	1	Group 4
ANKRD36B	1.749e-53	0.691511	0.153	0.19	5.247e-50	1	ANKRD36B	0.805263	Group 4
IRF1	3.34594e-53	0.369972	0.116	0.191	1.00378e-49	1	IRF1	0.60733	Group 4
ZNF653	7.55547e-53	0.576646	0.143	0.221	2.26664e-49	1	ZNF653	0.647059	Group 4
ZNF2	1.49105e-52	0.257749	0.27	0.224	4.47314e-49	1	ZNF2	1.20536	Group 4
ZBED3-AS11	3.35521e-52	0.264517	0.167	0.203	1.00656e-48	1	ZBED3-AS1	0.82266	Group 4
AC004951.11	1.16363e-51	0.306288	0.16	0.266	3.49089e-48	1	AC004951.1	0.601504	Group 4
PILRB1	1.49758e-51	0.255692	0.138	0.175	4.49275e-48	1	PILRB	0.788571	Group 4
ID3	3.4193e-51	0.34649	0.102	0.186	1.02579e-47	1	ID3	0.548387	Group 4
RNF123	3.62814e-51	0.768043	0.182	0.25	1.08844e-47	1	RNF123	0.728	Group 4
PTPRG	2.35875e-50	0.41585	0.15	0.195	7.07626e-47	1	PTPRG	0.769231	Group 4
AL021368.1	3.08909e-50	0.269206	0.087	0.126	9.26728e-47	1	AL021368.1	0.690476	Group 4
KIDINS220	6.33278e-50	0.297861	0.44	0.408	1.89983e-46	1	KIDINS220	1.07843	Group 4
LSMEM1	7.40145e-50	0.628974	0.162	0.237	2.22043e-46	1	LSMEM1	0.683544	Group 4
MYO15B	1.02528e-49	2.05286	0.256	0.165	3.07585e-46	1	MYO15B	1.55152	Group 4
CD63	1.85091e-49	0.286884	0.37	0.327	5.55273e-46	1	CD63	1.1315	Group 4
DMD	6.40247e-49	0.368844	0.463	0.353	1.92074e-45	1	DMD	1.31161	Group 4
MIGA2	1.41642e-48	0.83443	0.138	0.248	4.24926e-45	1	MIGA2	0.556452	Group 4
CHGA1	1.94898e-48	0.495539	0.18	0.287	5.84695e-45	1	CHGA	0.627178	Group 4
ZNF746	2.05719e-48	0.535266	0.132	0.256	6.17157e-45	1	ZNF746	0.515625	Group 4
ANAPC2	2.76241e-48	0.553765	0.122	0.209	8.28724e-45	1	ANAPC2	0.583732	Group 4
STK32A	3.08074e-48	0.275628	0.134	0.171	9.24222e-45	1	STK32A	0.783626	Group 4
TAPBP	4.71664e-48	0.302395	0.086	0.183	1.41499e-44	1	TAPBP	0.469945	Group 4
GSDMB	4.35867e-46	1.10053	0.163	0.23	1.3076e-42	1	GSDMB	0.708696	Group 4
SLC40A1	6.82929e-46	0.33155	0.079	0.109	2.04879e-42	1	SLC40A1	0.724771	Group 4
ADAMTS9	1.14867e-45	1.16513	0.123	0.193	3.44602e-42	1	ADAMTS9	0.637306	Group 4
PAN3	3.16251e-45	0.507604	0.151	0.21	9.48753e-42	1	PAN3	0.719048	Group 4
NEDD9	6.13242e-45	1.00474	0.164	0.22	1.83972e-41	1	NEDD9	0.745455	Group 4
SEC24D	2.17899e-44	0.297702	0.103	0.207	6.53697e-41	1	SEC24D	0.497585	Group 4
MACF11	2.27239e-44	0.316462	0.521	0.47	6.81716e-41	1	MACF1	1.10851	Group 4
PSMD6-AS2	2.49413e-44	0.537818	0.344	0.278	7.48238e-41	1	PSMD6-AS2	1.23741	Group 4
ZNF384	3.04902e-44	0.356033	0.165	0.204	9.14705e-41	1	ZNF384	0.808824	Group 4
TMEM268	1.33725e-43	0.285654	0.152	0.236	4.01174e-40	1	TMEM268	0.644068	Group 4
DLGAP1-AS1	2.79132e-43	0.992446	0.132	0.211	8.37397e-40	1	DLGAP1-AS1	0.625592	Group 4
KNTC1	3.17394e-43	0.527225	0.138	0.217	9.52181e-40	1	KNTC1	0.635945	Group 4
PARP14	1.94432e-42	0.417492	0.073	0.127	5.83296e-39	1	PARP14	0.574803	Group 4
LINC001741	2.05273e-42	0.997228	0.169	0.187	6.15819e-39	1	LINC00174	0.903743	Group 4
AC093690.1	2.30168e-42	0.591812	0.151	0.186	6.90504e-39	1	AC093690.1	0.811828	Group 4
TSPO	3.13638e-42	0.451344	0.062	0.149	9.40914e-39	1	TSPO	0.416107	Group 4
SRRM4	4.30548e-42	0.467289	0.451	0.378	1.29164e-38	1	SRRM4	1.19312	Group 4
TNS2	1.4639e-41	0.824544	0.153	0.228	4.39169e-38	1	TNS2	0.671053	Group 4
SPON2	2.37578e-41	1.39403	0.174	0.227	7.12735e-38	1	SPON2	0.76652	Group 4
AC005726.51	3.85486e-41	0.988617	0.181	0.195	1.15646e-37	1	AC005726.5	0.928205	Group 4
SPIRE21	5.70557e-41	0.530115	0.167	0.214	1.71167e-37	1	SPIRE2	0.780374	Group 4
PPFIA21	7.64881e-41	0.697163	0.203	0.267	2.29464e-37	1	PPFIA2	0.7603	Group 4
AP000962.1	7.66123e-41	1.14563	0.182	0.241	2.29837e-37	1	AP000962.1	0.755187	Group 4
TADA2B	9.34452e-41	0.326069	0.124	0.237	2.80336e-37	1	TADA2B	0.523207	Group 4
PHKG1	3.20009e-40	1.48691	0.142	0.18	9.60026e-37	1	PHKG1	0.788889	Group 4
JARID21	5.62915e-40	0.411187	0.248	0.2	1.68874e-36	1	JARID2	1.24	Group 4
ANKRD371	1.84018e-39	0.344597	0.079	0.185	5.52053e-36	1	ANKRD37	0.427027	Group 4
ASPSCR1	2.12564e-39	1.6396	0.165	0.206	6.37692e-36	1	ASPSCR1	0.800971	Group 4
TRABD	3.12849e-39	0.339585	0.135	0.2	9.38548e-36	1	TRABD	0.675	Group 4
ACAP3	7.65124e-39	0.345488	0.303	0.269	2.29537e-35	1	ACAP3	1.12639	Group 4
AL138756.1	1.10049e-38	0.669051	0.24	0.201	3.30146e-35	1	AL138756.1	1.19403	Group 4
NUPR1	1.45053e-38	0.266511	0.095	0.13	4.35159e-35	1	NUPR1	0.730769	Group 4
PTCH2	1.97877e-38	1.36465	0.181	0.223	5.9363e-35	1	PTCH2	0.811659	Group 4
ANK31	3.00537e-38	0.554692	0.161	0.264	9.01611e-35	1	ANK3	0.609848	Group 4
SAP25	5.32826e-38	1.68565	0.156	0.166	1.59848e-34	1	SAP25	0.939759	Group 4
FRMD4A	7.72395e-38	1.09318	0.07	0.121	2.31718e-34	1	FRMD4A	0.578512	Group 4
GRIK51	8.25174e-38	0.826622	0.134	0.183	2.47552e-34	1	GRIK5	0.73224	Group 4
L3MBTL4	1.27295e-37	0.868299	0.1	0.178	3.81884e-34	1	L3MBTL4	0.561798	Group 4
CACNB2	2.51938e-37	0.455398	0.197	0.269	7.55814e-34	1	CACNB2	0.732342	Group 4
AP005329.3	2.70836e-37	0.641166	0.14	0.208	8.12507e-34	1	AP005329.3	0.673077	Group 4
RALYL	1.08166e-36	0.546558	0.511	0.419	3.24499e-33	1	RALYL	1.21957	Group 4
ZNF45	1.90597e-36	0.337333	0.201	0.18	5.71792e-33	1	ZNF45	1.11667	Group 4
KCNH6	2.65292e-36	0.854268	0.173	0.228	7.95875e-33	1	KCNH6	0.758772	Group 4
TMEM94	4.55551e-36	0.368469	0.146	0.198	1.36665e-32	1	TMEM94	0.737374	Group 4
PER1	5.40724e-36	0.656518	0.11	0.192	1.62217e-32	1	PER1	0.572917	Group 4
ARSB	1.01279e-35	0.293467	0.123	0.219	3.03836e-32	1	ARSB	0.561644	Group 4
SLC44A1	1.52921e-34	0.59489	0.116	0.188	4.58763e-31	1	SLC44A1	0.617021	Group 4
EPHA6	1.44913e-33	0.926879	0.243	0.271	4.34738e-30	1	EPHA6	0.896679	Group 4
PYGL	2.54196e-33	0.373679	0.144	0.209	7.62587e-30	1	PYGL	0.688995	Group 4
DAAM2	2.57286e-33	0.332732	0.186	0.242	7.71858e-30	1	DAAM2	0.768595	Group 4
TRMT11	2.84022e-33	1.36559	0.267	0.286	8.52067e-30	1	TRMT11	0.933566	Group 4
DENND2C	8.61492e-33	0.311967	0.181	0.219	2.58447e-29	1	DENND2C	0.826484	Group 4
IFT20	4.65818e-32	0.272907	0.122	0.211	1.39745e-28	1	IFT20	0.578199	Group 4
CTSD	9.00825e-32	0.363516	0.089	0.148	2.70248e-28	1	CTSD	0.601351	Group 4
AGRN	1.5674e-31	1.13224	0.298	0.23	4.7022e-28	1	AGRN	1.29565	Group 4
RILPL2	1.26281e-30	0.74355	0.11	0.115	3.78842e-27	1	RILPL2	0.956522	Group 4
WDR17	1.43768e-30	0.359203	0.197	0.173	4.31303e-27	1	WDR17	1.13873	Group 4
AC011346.1	1.84902e-30	1.96388	0.142	0.191	5.54706e-27	1	AC011346.1	0.743455	Group 4
MTRNR2L10	1.03574e-29	0.458071	0.306	0.253	3.10721e-26	1	MTRNR2L10	1.20949	Group 4
HNRNPU	1.10485e-29	0.337199	0.518	0.497	3.31455e-26	1	HNRNPU	1.04225	Group 4
ACRBP1	2.15832e-29	0.794499	0.303	0.214	6.47495e-26	1	ACRBP	1.41589	Group 4
DNAH7	2.90138e-29	0.881403	0.252	0.225	8.70414e-26	1	DNAH7	1.12	Group 4
TMEM175	3.12762e-29	0.43198	0.121	0.183	9.38287e-26	1	TMEM175	0.661202	Group 4
LINC01089	4.1339e-29	0.467631	0.253	0.205	1.24017e-25	1	LINC01089	1.23415	Group 4
NCKAP5L1	2.0005e-28	0.349392	0.163	0.213	6.0015e-25	1	NCKAP5L	0.765258	Group 4
HSP90B1	2.31985e-28	0.265151	0.404	0.408	6.95954e-25	1	HSP90B1	0.990196	Group 4
MAPK13	2.47677e-28	0.485545	0.139	0.181	7.43031e-25	1	MAPK13	0.767956	Group 4
AC005070.3	3.5151e-28	1.09283	0.288	0.222	1.05453e-24	1	AC005070.3	1.2973	Group 4
CHKB-DT	4.80947e-28	0.655315	0.17	0.22	1.44284e-24	1	CHKB-DT	0.772727	Group 4
INTS6-AS11	5.17792e-28	0.86294	0.193	0.218	1.55338e-24	1	INTS6-AS1	0.885321	Group 4
SENP71	5.92e-28	0.25298	0.208	0.207	1.776e-24	1	SENP7	1.00483	Group 4
TAF1C1	1.02849e-27	0.37854	0.174	0.198	3.08548e-24	1	TAF1C	0.878788	Group 4
TGFBI	1.85413e-27	0.727551	0.129	0.157	5.5624e-24	1	TGFBI	0.821656	Group 4
LRP2BP	1.95128e-27	1.79806	0.22	0.166	5.85385e-24	1	LRP2BP	1.3253	Group 4
PLEC	3.371e-27	0.459861	0.133	0.165	1.0113e-23	1	PLEC	0.806061	Group 4
FBN2	3.75487e-27	0.826577	0.26	0.194	1.12646e-23	1	FBN2	1.34021	Group 4
AASS	4.53847e-27	1.20989	0.237	0.176	1.36154e-23	1	AASS	1.34659	Group 4
STARD91	6.35187e-27	0.813242	0.165	0.202	1.90556e-23	1	STARD9	0.816832	Group 4
KALRN	1.1252e-26	0.300429	0.267	0.306	3.3756e-23	1	KALRN	0.872549	Group 4
DGKB	1.37001e-26	0.874508	0.263	0.254	4.11003e-23	1	DGKB	1.03543	Group 4
ENTPD1	1.49592e-26	0.587366	0.127	0.18	4.48776e-23	1	ENTPD1	0.705556	Group 4
AL158152.1	1.7849e-26	0.900147	0.173	0.177	5.35469e-23	1	AL158152.1	0.977401	Group 4
HFM1	2.31727e-26	1.09999	0.194	0.241	6.95181e-23	1	HFM1	0.804979	Group 4
ITPKC	2.74118e-26	0.350198	0.259	0.214	8.22353e-23	1	ITPKC	1.21028	Group 4
CC2D2A	3.84914e-26	0.333859	0.213	0.256	1.15474e-22	1	CC2D2A	0.832031	Group 4
AC005618.1	4.48678e-26	0.68368	0.124	0.157	1.34604e-22	1	AC005618.1	0.789809	Group 4
PTPRK	8.6219e-26	0.298199	0.185	0.251	2.58657e-22	1	PTPRK	0.737052	Group 4
CROCC	1.00701e-25	1.35203	0.129	0.14	3.02104e-22	1	CROCC	0.921429	Group 4
AC092069.1	1.24944e-25	0.851349	0.185	0.195	3.74832e-22	1	AC092069.1	0.948718	Group 4
VPS13B	1.60163e-25	0.833091	0.24	0.203	4.80489e-22	1	VPS13B	1.18227	Group 4
GALM	1.96207e-25	0.677417	0.189	0.225	5.88621e-22	1	GALM	0.84	Group 4
USH2A	2.01558e-25	0.547056	0.198	0.263	6.04673e-22	1	USH2A	0.752852	Group 4
CFAP70	2.32639e-25	0.831843	0.23	0.187	6.97918e-22	1	CFAP70	1.22995	Group 4
LMOD3	2.43678e-25	1.27985	0.314	0.234	7.31035e-22	1	LMOD3	1.34188	Group 4
SHANK3	3.46733e-25	1.47753	0.181	0.221	1.0402e-21	1	SHANK3	0.819005	Group 4
AC092666.1	4.98663e-25	0.38364	0.152	0.226	1.49599e-21	1	AC092666.1	0.672566	Group 4
DEPDC51	5.73189e-25	0.813988	0.128	0.175	1.71957e-21	1	DEPDC5	0.731429	Group 4
AC211486.5	7.72139e-25	0.345024	0.177	0.169	2.31642e-21	1	AC211486.5	1.04734	Group 4
AC097448.1	1.04693e-24	0.469851	0.304	0.256	3.1408e-21	1	AC097448.1	1.1875	Group 4
FOXP2	2.80187e-24	0.893356	0.205	0.23	8.4056e-21	1	FOXP2	0.891304	Group 4
DGKQ	6.05786e-24	0.583464	0.172	0.183	1.81736e-20	1	DGKQ	0.939891	Group 4
DYNC1H1	1.03051e-23	0.350715	0.509	0.456	3.09154e-20	1	DYNC1H1	1.11623	Group 4
MSI2	1.80059e-23	0.304253	0.213	0.29	5.40176e-20	1	MSI2	0.734483	Group 4
NAAA	1.85691e-23	0.865289	0.14	0.206	5.57073e-20	1	NAAA	0.679612	Group 4
GAL3ST4	2.52096e-23	1.08882	0.144	0.196	7.56289e-20	1	GAL3ST4	0.734694	Group 4
CLDN151	3.16317e-23	0.268346	0.295	0.22	9.48951e-20	1	CLDN15	1.34091	Group 4
GPHN1	4.90011e-23	0.328821	0.224	0.202	1.47003e-19	1	GPHN	1.10891	Group 4
AP001442.1	8.65706e-23	0.460996	0.172	0.161	2.59712e-19	1	AP001442.1	1.06832	Group 4
MAN2A1	1.12799e-22	0.966921	0.155	0.184	3.38398e-19	1	MAN2A1	0.842391	Group 4
AC009120.2	1.49248e-22	0.682601	0.185	0.238	4.47743e-19	1	AC009120.2	0.777311	Group 4
PAPPA-AS1	2.41868e-22	0.722316	0.169	0.181	7.25605e-19	1	PAPPA-AS1	0.933702	Group 4
AC006480.2	1.40279e-21	1.43053	0.229	0.192	4.20836e-18	1	AC006480.2	1.19271	Group 4
OSBPL101	2.21965e-21	0.928956	0.172	0.226	6.65896e-18	1	OSBPL10	0.761062	Group 4
AC245060.5	3.22291e-21	0.684095	0.165	0.233	9.66872e-18	1	AC245060.5	0.708155	Group 4
AL050309.1	6.43157e-21	0.59225	0.225	0.281	1.92947e-17	1	AL050309.1	0.800712	Group 4
SLC26A10	1.2552e-20	0.617781	0.162	0.208	3.76559e-17	1	SLC26A10	0.778846	Group 4
FKBP111	2.62411e-20	0.97294	0.12	0.139	7.87233e-17	1	FKBP11	0.863309	Group 4
CD44	2.98164e-20	0.408016	0.096	0.134	8.94493e-17	1	CD44	0.716418	Group 4
CBWD51	4.71575e-20	0.806397	0.186	0.191	1.41472e-16	1	CBWD5	0.973822	Group 4
MEF2C	5.05411e-20	1.32514	0.068	0.114	1.51623e-16	1	MEF2C	0.596491	Group 4
AMT	6.53228e-20	0.792637	0.216	0.233	1.95968e-16	1	AMT	0.927039	Group 4
PCDHGB61	1.02475e-19	0.348215	0.18	0.212	3.07425e-16	1	PCDHGB6	0.849057	Group 4
TFRC	1.61714e-19	0.418119	0.166	0.178	4.85141e-16	1	TFRC	0.932584	Group 4
RECQL5	1.62966e-19	1.02006	0.172	0.194	4.88898e-16	1	RECQL5	0.886598	Group 4
AF117829.1	1.65524e-19	0.441919	0.153	0.191	4.96573e-16	1	AF117829.1	0.801047	Group 4
MIR29B2CHG	2.35278e-19	0.590008	0.257	0.215	7.05833e-16	1	MIR29B2CHG	1.19535	Group 4
DLGAP1	2.71594e-19	0.450378	0.204	0.265	8.14781e-16	1	DLGAP1	0.769811	Group 4
LIN28B-AS1	3.32037e-19	1.39239	0.201	0.173	9.9611e-16	1	LIN28B-AS1	1.16185	Group 4
MIA2	3.52225e-19	0.921228	0.229	0.221	1.05668e-15	1	MIA2	1.0362	Group 4
MEG3	3.74836e-19	0.354332	0.302	0.376	1.12451e-15	1	MEG3	0.803191	Group 4
INTS6L	3.95511e-19	0.271945	0.245	0.291	1.18653e-15	1	INTS6L	0.841924	Group 4
DOCK31	7.62563e-19	0.609425	0.155	0.175	2.28769e-15	1	DOCK3	0.885714	Group 4
CASKIN1	1.0047e-18	1.25973	0.225	0.189	3.01411e-15	1	CASKIN1	1.19048	Group 4
ART3	1.11237e-18	1.07137	0.179	0.292	3.3371e-15	1	ART3	0.613014	Group 4
GRIP2	3.28531e-18	0.335806	0.134	0.219	9.85592e-15	1	GRIP2	0.611872	Group 4
CIITA1	5.48638e-18	0.513632	0.161	0.175	1.64592e-14	1	CIITA	0.92	Group 4
TF	8.0099e-18	1.11255	0.112	0.151	2.40297e-14	1	TF	0.741722	Group 4
WDR60	1.06081e-17	1.21946	0.348	0.334	3.18242e-14	1	WDR60	1.04192	Group 4
AC004918.1	1.09359e-17	0.256105	0.207	0.202	3.28076e-14	1	AC004918.1	1.02475	Group 4
GEMIN7-AS1	1.89597e-17	0.347811	0.113	0.215	5.68791e-14	1	GEMIN7-AS1	0.525581	Group 4
AC005632.3	2.31327e-17	0.56534	0.289	0.237	6.93981e-14	1	AC005632.3	1.21941	Group 4
FBXL8	3.03979e-17	0.75886	0.145	0.171	9.11938e-14	1	FBXL8	0.847953	Group 4
AFAP1L1	4.48649e-17	1.02968	0.088	0.107	1.34595e-13	1	AFAP1L1	0.82243	Group 4
AL022238.2	4.79376e-17	1.45546	0.194	0.177	1.43813e-13	1	AL022238.2	1.09605	Group 4
STARD4-AS1	5.30848e-17	0.708469	0.196	0.196	1.59254e-13	1	STARD4-AS1	1	Group 4
ACSL5	1.1774e-16	0.631267	0.106	0.084	3.5322e-13	1	ACSL5	1.2619	Group 4
TYW5	1.6378e-16	1.49834	0.159	0.206	4.91339e-13	1	TYW5	0.771845	Group 4
NR4A2	2.07228e-16	0.567739	0.067	0.145	6.21685e-13	1	NR4A2	0.462069	Group 4
HMGXB3	2.67569e-16	0.736456	0.265	0.193	8.02706e-13	1	HMGXB3	1.37306	Group 4
IFIT3	4.46e-16	0.918918	0.214	0.17	1.338e-12	1	IFIT3	1.25882	Group 4
RFX3-AS1	5.85133e-16	0.491881	0.145	0.189	1.7554e-12	1	RFX3-AS1	0.767196	Group 4
UVSSA	6.36091e-16	0.532388	0.124	0.161	1.90827e-12	1	UVSSA	0.770186	Group 4
ZNF786	7.77333e-16	0.285281	0.13	0.212	2.332e-12	1	ZNF786	0.613208	Group 4
HIST1H2BG1	1.25087e-15	0.326892	0.113	0.168	3.75261e-12	1	HIST1H2BG	0.672619	Group 4
AF129075.31	2.24261e-15	0.373841	0.259	0.179	6.72784e-12	1	AF129075.3	1.44693	Group 4
CAPG	2.69084e-15	1.12099	0.106	0.129	8.07251e-12	1	CAPG	0.821705	Group 4
AP001029.2	4.61788e-15	0.581726	0.326	0.237	1.38536e-11	1	AP001029.2	1.37553	Group 4
PLLP	5.34797e-15	0.25552	0.144	0.126	1.60439e-11	1	PLLP	1.14286	Group 4
UGDH-AS1	1.12146e-14	0.725943	0.225	0.207	3.36438e-11	1	UGDH-AS1	1.08696	Group 4
AC015522.11	1.24807e-14	0.699234	0.194	0.173	3.7442e-11	1	AC015522.1	1.12139	Group 4
AL049828.1	1.91197e-14	1.05997	0.229	0.197	5.73591e-11	1	AL049828.1	1.16244	Group 4
ADAM8	2.7407e-14	0.429048	0.106	0.12	8.22209e-11	1	ADAM8	0.883333	Group 4
STAT6	7.49121e-14	0.260238	0.251	0.219	2.24736e-10	1	STAT6	1.14612	Group 4
DOC2B	7.77281e-14	0.520672	0.18	0.211	2.33184e-10	1	DOC2B	0.853081	Group 4
GUCY2D	8.82219e-14	0.627661	0.281	0.253	2.64666e-10	1	GUCY2D	1.11067	Group 4
ADAM12	1.1383e-13	0.308385	0.284	0.245	3.4149e-10	1	ADAM12	1.15918	Group 4
SEC31B	1.15172e-13	0.871403	0.216	0.2	3.45516e-10	1	SEC31B	1.08	Group 4
BCL6	1.20567e-13	0.545061	0.264	0.234	3.617e-10	1	BCL6	1.12821	Group 4
AC007014.1	2.41927e-13	0.300896	0.211	0.198	7.25781e-10	1	AC007014.1	1.06566	Group 4
HSDL21	4.31512e-13	0.383602	0.203	0.25	1.29454e-09	1	HSDL2	0.812	Group 4
AC245060.6	6.37904e-13	1.57046	0.3	0.222	1.91371e-09	1	AC245060.6	1.35135	Group 4
TFR2	7.02653e-13	1.3652	0.17	0.201	2.10796e-09	1	TFR2	0.845771	Group 4
KANSL11	7.84446e-13	0.381431	0.437	0.394	2.35334e-09	1	KANSL1	1.10914	Group 4
CDH23	8.66837e-13	0.483359	0.254	0.202	2.60051e-09	1	CDH23	1.25743	Group 4
VPS13C	9.9117e-13	0.352393	0.325	0.323	2.97351e-09	1	VPS13C	1.00619	Group 4
DOCK4	1.32405e-12	0.321809	0.178	0.192	3.97215e-09	1	DOCK4	0.927083	Group 4
CASC151	1.49272e-12	0.256804	0.307	0.303	4.47817e-09	1	CASC15	1.0132	Group 4
TBKBP1	1.61052e-12	1.2875	0.162	0.182	4.83157e-09	1	TBKBP1	0.89011	Group 4
ABCC101	1.94834e-12	0.7364	0.238	0.231	5.84501e-09	1	ABCC10	1.0303	Group 4
KLF3-AS1	2.64408e-12	0.335211	0.145	0.189	7.93225e-09	1	KLF3-AS1	0.767196	Group 4
NTM	2.82805e-12	0.876162	0.2	0.252	8.48416e-09	1	NTM	0.793651	Group 4
Z95331.11	2.98475e-12	0.714347	0.198	0.204	8.95425e-09	1	Z95331.1	0.970588	Group 4
EME2	4.24151e-12	0.892402	0.248	0.198	1.27245e-08	1	EME2	1.25253	Group 4
MAMDC41	4.58814e-12	0.71757	0.175	0.179	1.37644e-08	1	MAMDC4	0.977654	Group 4
ANO61	9.87906e-12	0.510952	0.132	0.16	2.96372e-08	1	ANO6	0.825	Group 4
LRIG2-DT	1.28203e-11	0.452878	0.314	0.249	3.84608e-08	1	LRIG2-DT	1.26104	Group 4
REST	2.11956e-11	0.31167	0.201	0.208	6.35867e-08	1	REST	0.966346	Group 4
ULK11	3.00048e-11	0.295978	0.175	0.21	9.00145e-08	1	ULK1	0.833333	Group 4
COL16A1	3.99353e-11	0.356257	0.153	0.171	1.19806e-07	1	COL16A1	0.894737	Group 4
AC113349.1	7.25381e-11	0.37534	0.188	0.161	2.17614e-07	1	AC113349.1	1.1677	Group 4
AL358115.1	7.94929e-11	0.320334	0.19	0.17	2.38479e-07	1	AL358115.1	1.11765	Group 4
TYMP	9.30035e-11	0.659952	0.162	0.141	2.79011e-07	1	TYMP	1.14894	Group 4
PPFIBP1	1.10918e-10	0.36267	0.178	0.225	3.32755e-07	1	PPFIBP1	0.791111	Group 4
DCC	1.7248e-10	0.451876	0.189	0.283	5.1744e-07	1	DCC	0.667845	Group 4
NINL1	2.152e-10	0.429627	0.15	0.183	6.45599e-07	1	NINL	0.819672	Group 4
AL049840.21	2.44187e-10	0.524287	0.271	0.219	7.32562e-07	1	AL049840.2	1.23744	Group 4
AL157938.2	2.60488e-10	0.406225	0.144	0.149	7.81464e-07	1	AL157938.2	0.966443	Group 4
ADAMTS13	2.61876e-10	0.950533	0.214	0.235	7.85628e-07	1	ADAMTS13	0.910638	Group 4
AL355347.1	2.73225e-10	1.53022	0.297	0.223	8.19676e-07	1	AL355347.1	1.33184	Group 4
GRASP	1.0369e-09	0.589522	0.06	0.107	3.1107e-06	1	GRASP	0.560748	Group 4
KCNAB3	1.09181e-09	0.295708	0.258	0.223	3.27542e-06	1	KCNAB3	1.15695	Group 4
CAPS1	1.22111e-09	0.307788	0.289	0.258	3.66333e-06	1	CAPS	1.12016	Group 4
MYO10	1.34032e-09	0.442232	0.228	0.265	4.02097e-06	1	MYO10	0.860377	Group 4
FAR1-IT1	1.75715e-09	0.548141	0.146	0.118	5.27145e-06	1	FAR1-IT1	1.23729	Group 4
ZNF589	1.88383e-09	0.615123	0.202	0.246	5.65148e-06	1	ZNF589	0.821138	Group 4
TRIM13	1.9659e-09	0.337283	0.233	0.258	5.89771e-06	1	TRIM13	0.903101	Group 4
ABCB9	3.01745e-09	0.88219	0.118	0.16	9.05236e-06	1	ABCB9	0.7375	Group 4
ACSL6	3.91217e-09	1.12716	0.202	0.21	1.17365e-05	1	ACSL6	0.961905	Group 4
GM2A	5.1308e-09	0.33625	0.082	0.133	1.53924e-05	1	GM2A	0.616541	Group 4
AC104532.2	5.34967e-09	0.72144	0.297	0.24	1.6049e-05	1	AC104532.2	1.2375	Group 4
AC099791.21	7.51829e-09	0.322798	0.302	0.302	2.25549e-05	1	AC099791.2	1	Group 4
FBXO361	8.57631e-09	0.32926	0.276	0.262	2.57289e-05	1	FBXO36	1.05344	Group 4
PLA2G4B	1.02285e-08	1.7652	0.237	0.177	3.06854e-05	1	PLA2G4B	1.33898	Group 4
AC243960.11	1.13715e-08	0.309408	0.146	0.189	3.41144e-05	1	AC243960.1	0.772487	Group 4
IQCN1	1.26532e-08	0.692661	0.189	0.246	3.79595e-05	1	IQCN	0.768293	Group 4
RPH3A	1.42153e-08	0.672623	0.233	0.28	4.26459e-05	1	RPH3A	0.832143	Group 4
IGSF10	1.98989e-08	0.582617	0.32	0.289	5.96966e-05	1	IGSF10	1.10727	Group 4
THUMPD3-AS11	2.20009e-08	0.384643	0.238	0.267	6.60027e-05	1	THUMPD3-AS1	0.891386	Group 4
ZGLP1	4.57872e-08	0.973396	0.208	0.246	0.000137362	1	ZGLP1	0.845528	Group 4
ENGASE1	1.02183e-07	0.771229	0.178	0.179	0.00030655	1	ENGASE	0.994413	Group 4
AC004160.1	1.04036e-07	0.942024	0.213	0.235	0.000312108	1	AC004160.1	0.906383	Group 4
ARID1B1	1.24703e-07	0.267194	0.238	0.26	0.000374108	1	ARID1B	0.915385	Group 4
AL109615.4	1.27456e-07	0.958644	0.21	0.221	0.000382368	1	AL109615.4	0.950226	Group 4
AL354977.2	1.31311e-07	0.596622	0.309	0.256	0.000393932	1	AL354977.2	1.20703	Group 4
AKAP131	1.37051e-07	0.401498	0.211	0.259	0.000411154	1	AKAP13	0.814672	Group 4
MDGA11	1.5049e-07	0.336579	0.327	0.267	0.000451469	1	MDGA1	1.22472	Group 4
RHBDL1	1.57853e-07	0.792188	0.182	0.172	0.00047356	1	RHBDL1	1.05814	Group 4
NAA161	2.77396e-07	0.349469	0.231	0.233	0.000832187	1	NAA16	0.991416	Group 4
ANO4	2.90177e-07	1.03119	0.182	0.239	0.000870532	1	ANO4	0.761506	Group 4
LRRC4C1	3.57036e-07	0.284741	0.309	0.315	0.00107111	1	LRRC4C	0.980952	Group 4
PLXNB2	3.79333e-07	0.598032	0.178	0.202	0.001138	1	PLXNB2	0.881188	Group 4
CRIPAK	3.97825e-07	1.42515	0.191	0.176	0.00119347	1	CRIPAK	1.08523	Group 4
AC104964.4	5.06214e-07	1.65625	0.294	0.249	0.00151864	1	AC104964.4	1.18072	Group 4
CDK18	6.48955e-07	0.577324	0.188	0.242	0.00194687	1	CDK18	0.77686	Group 4
VEZT	7.60528e-07	0.624772	0.262	0.268	0.00228159	1	VEZT	0.977612	Group 4
TPCN1	7.79832e-07	1.8888	0.183	0.162	0.0023395	1	TPCN1	1.12963	Group 4
SEMA3B	8.22737e-07	0.43859	0.187	0.195	0.00246821	1	SEMA3B	0.958974	Group 4
AC009403.1	8.9662e-07	1.95621	0.191	0.182	0.00268986	1	AC009403.1	1.04945	Group 4
AHI1	9.9175e-07	0.381227	0.408	0.406	0.00297525	1	AHI1	1.00493	Group 4
FRAT1	1.5433e-06	0.298695	0.114	0.177	0.00462991	1	FRAT1	0.644068	Group 4
COL9A2	1.79042e-06	0.883976	0.144	0.193	0.00537126	1	COL9A2	0.746114	Group 4
PRRT4	2.09065e-06	0.417895	0.206	0.186	0.00627196	1	PRRT4	1.10753	Group 4
POMT2	2.25286e-06	0.726049	0.148	0.144	0.00675857	1	POMT2	1.02778	Group 4
Z82217.1	2.25431e-06	1.75047	0.248	0.198	0.00676292	1	Z82217.1	1.25253	Group 4
AC245452.11	4.37185e-06	0.963468	0.215	0.228	0.0131156	1	AC245452.1	0.942982	Group 4
SEMA3E	4.58665e-06	0.399277	0.159	0.221	0.0137599	1	SEMA3E	0.719457	Group 4
ALG1L9P	4.77699e-06	0.606037	0.198	0.198	0.014331	1	ALG1L9P	1	Group 4
LPCAT4	4.86433e-06	0.286827	0.208	0.244	0.014593	1	LPCAT4	0.852459	Group 4
MT-ND6	5.70269e-06	0.97736	0.279	0.195	0.0171081	1	MT-ND6	1.43077	Group 4
C16orf70	5.92767e-06	0.588955	0.156	0.213	0.017783	1	C16orf70	0.732394	Group 4
LAMC1	8.57842e-06	0.487622	0.269	0.244	0.0257353	1	LAMC1	1.10246	Group 4
LINC01122	8.66516e-06	1.02818	0.188	0.197	0.0259955	1	LINC01122	0.954315	Group 4
SERPINI1	1.02963e-05	0.261445	0.197	0.254	0.0308889	1	SERPINI1	0.775591	Group 4
EIF1B-AS1	1.04741e-05	0.796353	0.209	0.184	0.0314223	1	EIF1B-AS1	1.13587	Group 4
TTLL7-IT1	1.96568e-05	0.893319	0.151	0.208	0.0589703	1	TTLL7-IT1	0.725962	Group 4
AL445623.21	2.20619e-05	0.315272	0.285	0.252	0.0661857	1	AL445623.2	1.13095	Group 4
AL157938.3	2.23805e-05	1.52412	0.284	0.208	0.0671415	1	AL157938.3	1.36538	Group 4
PCDHB141	2.29874e-05	0.434793	0.239	0.209	0.0689623	1	PCDHB14	1.14354	Group 4
TRPC5	2.8847e-05	0.379569	0.202	0.22	0.0865411	1	TRPC5	0.918182	Group 4
NABP1	3.08811e-05	0.775499	0.148	0.119	0.0926433	1	NABP1	1.2437	Group 4
CDAN1	3.32382e-05	0.697015	0.219	0.202	0.0997146	1	CDAN1	1.08416	Group 4
AC016745.2	3.64777e-05	0.783571	0.171	0.207	0.109433	1	AC016745.2	0.826087	Group 4
RHOT2	3.69342e-05	0.406889	0.164	0.21	0.110802	1	RHOT2	0.780952	Group 4
SLC9A3-AS1	3.83133e-05	1.39427	0.293	0.257	0.11494	1	SLC9A3-AS1	1.14008	Group 4
MFSD4B1	8.67158e-05	0.396844	0.191	0.2	0.260147	1	MFSD4B	0.955	Group 4
CABP7	0.000130809	0.465938	0.273	0.245	0.392426	1	CABP7	1.11429	Group 4
AL391807.1	0.000136752	0.298202	0.183	0.196	0.410257	1	AL391807.1	0.933673	Group 4
TRDMT1	0.000228769	0.519644	0.262	0.227	0.686306	1	TRDMT1	1.15419	Group 4
SPPL2B	0.000232201	0.582366	0.187	0.175	0.696604	1	SPPL2B	1.06857	Group 4
VSTM2A-OT1	0.000299555	0.835263	0.202	0.235	0.898666	1	VSTM2A-OT1	0.859574	Group 4
GOLGA6L7	0.00033291	1.18628	0.179	0.164	0.99873	1	GOLGA6L7	1.09146	Group 4
FRY1	0.000428003	0.604821	0.286	0.296	1	1	FRY	0.966216	Group 4
CYP3A5	0.000557562	1.23812	0.197	0.195	1	1	CYP3A5	1.01026	Group 4
FAM107A	0.000558234	0.665388	0.129	0.107	1	1	FAM107A	1.20561	Group 4
AC064836.4	0.000641952	0.870059	0.236	0.215	1	1	AC064836.4	1.09767	Group 4
TLR7	0.00085127	0.599528	0.142	0.144	1	1	TLR7	0.986111	Group 4
COL27A1	0.00106187	1.16171	0.212	0.249	1	1	COL27A1	0.851406	Group 4
SLC25A25-AS1	0.00136228	1.77359	0.213	0.174	1	1	SLC25A25-AS1	1.22414	Group 4
CFD1	0.00145033	0.407649	0.115	0.096	1	1	CFD	1.19792	Group 4
CREG1	0.00154589	0.567614	0.085	0.146	1	1	CREG1	0.582192	Group 4
AC007114.2	0.00198964	0.666414	0.185	0.224	1	1	AC007114.2	0.825893	Group 4
LINC00265	0.00213657	0.306408	0.179	0.196	1	1	LINC00265	0.913265	Group 4
MIR17HG	0.00235232	1.1728	0.29	0.246	1	1	MIR17HG	1.17886	Group 4
SLC12A9	0.0026593	0.656155	0.303	0.277	1	1	SLC12A9	1.09386	Group 4
BBS9	0.00268017	0.448384	0.176	0.216	1	1	BBS9	0.814815	Group 4
AL512625.3	0.00303816	0.581283	0.142	0.202	1	1	AL512625.3	0.70297	Group 4
BEND71	0.00434309	0.857627	0.184	0.181	1	1	BEND7	1.01657	Group 4
COL6A1	0.00486383	0.746063	0.203	0.2	1	1	COL6A1	1.015	Group 4
CLN8	0.00509245	0.35186	0.179	0.218	1	1	CLN8	0.821101	Group 4
AGAP9	0.00570479	0.397086	0.246	0.24	1	1	AGAP9	1.025	Group 4
IGSF61	0.00586943	0.954318	0.143	0.098	1	1	IGSF6	1.45918	Group 4
PCDHGA6	0.00719655	0.781273	0.187	0.18	1	1	PCDHGA6	1.03889	Group 4
TEP1	0.00721874	0.623448	0.247	0.221	1	1	TEP1	1.11765	Group 4
HLA-F	0.00799447	0.35189	0.105	0.162	1	1	HLA-F	0.648148	Group 4
TVP23C	0.00846697	0.699466	0.254	0.264	1	1	TVP23C	0.962121	Group 4
PHF11	0.00919658	0.310805	0.157	0.186	1	1	PHF11	0.844086	Group 4
TTR	0	1.8102	0.644	0.243	0	2	TTR	2.65021	Group 4
RPL10	0	1.44862	0.912	0.374	0	2	RPL10	2.4385	Group 4
RPL32	0	1.39156	0.857	0.355	0	2	RPL32	2.41408	Group 4
ICAM3	0	1.35645	0.308	0.113	0	2	ICAM3	2.72566	Group 4
RPS3A	0	1.32052	0.875	0.42	0	2	RPS3A	2.08333	Group 4
RPL13	0	1.30741	0.855	0.365	0	2	RPL13	2.34247	Group 4
EEF1A1	0	1.28506	0.846	0.389	0	2	EEF1A1	2.17481	Group 4
RPS18	0	1.26914	0.856	0.409	0	2	RPS18	2.09291	Group 4
RPS27A	0	1.26513	0.82	0.382	0	2	RPS27A	2.1466	Group 4
RPS8	0	1.25829	0.82	0.386	0	2	RPS8	2.12435	Group 4
RPL26	0	1.24405	0.808	0.36	0	2	RPL26	2.24444	Group 4
RPL15	0	1.24141	0.826	0.348	0	2	RPL15	2.37356	Group 4
RPS15A	0	1.23245	0.84	0.4	0	2	RPS15A	2.1	Group 4
RPS4X	0	1.22883	0.82	0.374	0	2	RPS4X	2.19251	Group 4
RPL18A	0	1.22789	0.828	0.348	0	2	RPL18A	2.37931	Group 4
TPT1	0	1.22565	0.822	0.365	0	2	TPT1	2.25205	Group 4
TMSB10	0	1.22506	0.882	0.377	0	2	TMSB10	2.33952	Group 4
RPS3	0	1.22422	0.801	0.333	0	2	RPS3	2.40541	Group 4
RPS13	0	1.21311	0.829	0.347	0	2	RPS13	2.38905	Group 4
RPL29	0	1.21196	0.792	0.331	0	2	RPL29	2.39275	Group 4
RPS24	0	1.20379	0.834	0.393	0	2	RPS24	2.12214	Group 4
RPLP1	0	1.19739	0.832	0.415	0	2	RPLP1	2.00482	Group 4
RPS23	0	1.18646	0.824	0.406	0	2	RPS23	2.02956	Group 4
RPL7A	0	1.17845	0.826	0.404	0	2	RPL7A	2.04455	Group 4
PRDX1	0	1.17746	0.776	0.39	0	2	PRDX1	1.98974	Group 4
RPL18	0	1.16728	0.802	0.424	0	2	RPL18	1.89151	Group 4
RPL3	0	1.16273	0.835	0.42	0	2	RPL3	1.9881	Group 4
RPS9	0	1.15097	0.812	0.376	0	2	RPS9	2.15957	Group 4
RPL28	0	1.14504	0.768	0.303	0	2	RPL28	2.53465	Group 4
RPS19	0	1.14244	0.802	0.389	0	2	RPS19	2.0617	Group 4
RPL8	0	1.12743	0.782	0.366	0	2	RPL8	2.13661	Group 4
RPL19	0	1.12471	0.814	0.404	0	2	RPL19	2.01485	Group 4
RPS5	0	1.11491	0.776	0.325	0	2	RPS5	2.38769	Group 4
GAPDH	0	1.11152	0.811	0.417	0	2	GAPDH	1.94484	Group 4
RPL11	0	1.10498	0.81	0.435	0	2	RPL11	1.86207	Group 4
RPL30	0	1.08844	0.816	0.416	0	2	RPL30	1.96154	Group 4
RPS2	0	1.06332	0.728	0.366	0	2	RPS2	1.98907	Group 4
RPS12	0	1.06324	0.76	0.366	0	2	RPS12	2.0765	Group 4
RPS7	0	1.0517	0.764	0.383	0	2	RPS7	1.99478	Group 4
RPS6	0	1.0514	0.687	0.269	0	2	RPS6	2.5539	Group 4
RPL41	0	1.05054	0.813	0.427	0	2	RPL41	1.90398	Group 4
GNG5	0	1.03936	0.582	0.16	0	2	GNG5	3.6375	Group 4
RPL17	0	1.03694	0.735	0.335	0	2	RPL17	2.19403	Group 4
RPS15	0	1.03509	0.796	0.407	0	2	RPS15	1.95577	Group 4
RPL9	0	1.02858	0.788	0.376	0	2	RPL9	2.09574	Group 4
CCNI	0	1.0038	0.734	0.335	0	2	CCNI	2.19104	Group 4
RPL35A	0	0.995177	0.758	0.328	0	2	RPL35A	2.31098	Group 4
RPL39	0	0.986347	0.718	0.317	0	2	RPL39	2.26498	Group 4
TMSB4X	0	0.955925	0.792	0.406	0	2	TMSB4X	1.95074	Group 4
PTMA	0	0.950058	0.869	0.427	0	2	PTMA	2.03513	Group 4
EEF1B2	0	0.946849	0.662	0.267	0	2	EEF1B2	2.4794	Group 4
RPL34	0	0.945102	0.786	0.435	0	2	RPL34	1.8069	Group 4
YBX1	0	0.912986	0.734	0.35	0	2	YBX1	2.09714	Group 4
RPS14	0	0.847649	0.739	0.366	0	2	RPS14	2.01913	Group 4
ACTG1	0	0.813637	0.77	0.426	0	2	ACTG1	1.80751	Group 4
RPS27	0	0.791444	0.715	0.368	0	2	RPS27	1.94293	Group 4
H3F3A	0	0.784516	0.838	0.433	0	2	H3F3A	1.93533	Group 4
RPL36	0	0.735854	0.678	0.333	0	2	RPL36	2.03604	Group 4
FTH1	0	0.721594	0.704	0.396	0	2	FTH1	1.77778	Group 4
RPL27	0	0.716159	0.636	0.318	0	2	RPL27	2	Group 4
MARCKSL1	0	0.648062	0.729	0.455	0	2	MARCKSL1	1.6022	Group 4
GRIN2B1	0	0.645275	0.607	0.16	0	2	GRIN2B	3.79375	Group 4
SUMO2	0	0.607098	0.772	0.473	0	2	SUMO2	1.63214	Group 4
SLC2A6	0	0.573822	0.318	0.168	0	2	SLC2A6	1.89286	Group 4
OCLN	0	0.489579	0.137	0.116	0	2	OCLN	1.18103	Group 4
AL596451.1	0	0.430984	0.171	0.126	0	2	AL596451.1	1.35714	Group 4
MT2A	1.24343e-304	0.978237	0.474	0.165	3.7303e-301	2	MT2A	2.87273	Group 4
FAU	1.90935e-293	0.684346	0.669	0.37	5.72805e-290	2	FAU	1.80811	Group 4
CCND2	6.04717e-288	0.598678	0.676	0.427	1.81415e-284	2	CCND2	1.58314	Group 4
RPL12	7.38486e-287	0.805942	0.687	0.305	2.21546e-283	2	RPL12	2.25246	Group 4
GLUL	1.16166e-285	0.55025	0.537	0.271	3.48499e-282	2	GLUL	1.98155	Group 4
SLC2A3	2.26439e-285	0.406931	0.143	0.115	6.79317e-282	2	SLC2A3	1.24348	Group 4
STMN2	1.5952e-278	0.569467	0.702	0.399	4.78561e-275	2	STMN2	1.7594	Group 4
H2AFZ	2.72659e-278	0.690683	0.695	0.424	8.17978e-275	2	H2AFZ	1.63915	Group 4
CDC20	7.57203e-275	1.06826	0.578	0.323	2.27161e-271	2	CDC20	1.78947	Group 4
PPIA	2.96364e-272	0.593208	0.684	0.383	8.89093e-269	2	PPIA	1.7859	Group 4
RPS25	3.22362e-272	0.896353	0.638	0.253	9.67087e-269	2	RPS25	2.52174	Group 4
C1orf61	1.23298e-267	1.27148	0.588	0.195	3.69895e-264	2	C1orf61	3.01538	Group 4
HES6	3.69055e-267	0.830107	0.608	0.327	1.10717e-263	2	HES6	1.85933	Group 4
CCNB2	1.86058e-257	1.20823	0.603	0.349	5.58175e-254	2	CCNB2	1.72779	Group 4
PBXIP1	4.65289e-254	0.866516	0.19	0.119	1.39587e-250	2	PBXIP1	1.59664	Group 4
SYT6	4.66977e-246	0.395266	0.55	0.165	1.40093e-242	2	SYT6	3.33333	Group 4
PLBD1	1.04436e-245	1.21962	0.318	0.09	3.13309e-242	2	PLBD1	3.53333	Group 4
UBE2C	1.89025e-233	1.31854	0.597	0.347	5.67075e-230	2	UBE2C	1.72046	Group 4
CD99	2.2851e-232	0.254415	0.492	0.155	6.8553e-229	2	CD99	3.17419	Group 4
AP002026.1	4.00925e-232	0.401378	0.184	0.13	1.20278e-228	2	AP002026.1	1.41538	Group 4
STMN1	1.36442e-229	0.489645	0.735	0.491	4.09326e-226	2	STMN1	1.49695	Group 4
LINC02245	3.62182e-229	0.290793	0.114	0.258	1.08654e-225	2	LINC02245	0.44186	Group 4
TUBB2B	1.54529e-223	0.497511	0.705	0.473	4.63586e-220	2	TUBB2B	1.49049	Group 4
CENPA	2.506e-220	1.48072	0.617	0.37	7.51799e-217	2	CENPA	1.66757	Group 4
PTTG1	5.14248e-216	0.929815	0.538	0.312	1.54274e-212	2	PTTG1	1.72436	Group 4
SLC6A16	8.05765e-210	0.802779	0.348	0.153	2.41729e-206	2	SLC6A16	2.27451	Group 4
RHBDL2	4.34528e-206	0.636984	0.288	0.129	1.30358e-202	2	RHBDL2	2.23256	Group 4
KCNJ8	2.35146e-205	1.48674	0.074	0.136	7.05437e-202	2	KCNJ8	0.544118	Group 4
AK9	3.32021e-205	0.631776	0.267	0.181	9.96064e-202	2	AK9	1.47514	Group 4
UBA52	2.91252e-204	0.678055	0.684	0.32	8.73756e-201	2	UBA52	2.1375	Group 4
NEK2	4.02536e-204	0.604831	0.612	0.382	1.20761e-200	2	NEK2	1.60209	Group 4
LPL1	5.77027e-202	0.733327	0.383	0.123	1.73108e-198	2	LPL	3.11382	Group 4
RPS28	9.76396e-197	0.603081	0.653	0.373	2.92919e-193	2	RPS28	1.75067	Group 4
CHCHD2	1.02446e-192	0.493437	0.669	0.413	3.07337e-189	2	CHCHD2	1.61985	Group 4
BNC2	2.1288e-191	0.444626	0.571	0.2	6.38639e-188	2	BNC2	2.855	Group 4
MAD2L1	4.99215e-189	0.988672	0.426	0.247	1.49765e-185	2	MAD2L1	1.7247	Group 4
EZR	2.10583e-188	0.677631	0.503	0.244	6.3175e-185	2	EZR	2.06148	Group 4
MAP3K7CL	5.99986e-187	0.346678	0.139	0.264	1.79996e-183	2	MAP3K7CL	0.526515	Group 4
ST20-AS1	3.47631e-186	0.296892	0.177	0.254	1.04289e-182	2	ST20-AS1	0.69685	Group 4
PNRC1	1.43069e-184	0.445154	0.391	0.187	4.29208e-181	2	PNRC1	2.09091	Group 4
MIF	2.68776e-184	0.549263	0.637	0.361	8.06328e-181	2	MIF	1.76454	Group 4
HBB	4.1684e-177	1.51148	0.295	0.19	1.25052e-173	2	HBB	1.55263	Group 4
RFTN1	6.19884e-175	0.2622	0.146	0.231	1.85965e-171	2	RFTN1	0.632035	Group 4
CYSLTR1	2.36019e-173	0.80052	0.203	0.097	7.08058e-170	2	CYSLTR1	2.09278	Group 4
FEZ1	6.87001e-172	0.510449	0.467	0.159	2.061e-168	2	FEZ1	2.93711	Group 4
ACTB	1.63348e-170	0.429867	0.656	0.464	4.90045e-167	2	ACTB	1.41379	Group 4
H3F3B	5.20335e-166	0.401341	0.661	0.463	1.561e-162	2	H3F3B	1.42765	Group 4
H1FX	2.85207e-165	0.679671	0.53	0.253	8.5562e-162	2	H1FX	2.09486	Group 4
MLLT3	9.16971e-164	0.255294	0.52	0.364	2.75091e-160	2	MLLT3	1.42857	Group 4
CFL1	1.41432e-161	0.532215	0.644	0.319	4.24297e-158	2	CFL1	2.01881	Group 4
AL512598.1	1.97703e-161	0.742078	0.123	0.21	5.9311e-158	2	AL512598.1	0.585714	Group 4
NFKB2	3.83976e-158	0.42911	0.047	0.127	1.15193e-154	2	NFKB2	0.370079	Group 4
AC108488.1	2.57303e-157	0.589162	0.125	0.123	7.7191e-154	2	AC108488.1	1.01626	Group 4
HIST1H2BN	2.16943e-156	0.59529	0.274	0.215	6.50828e-153	2	HIST1H2BN	1.27442	Group 4
MLLT11	1.30093e-155	0.79229	0.62	0.23	3.90278e-152	2	MLLT11	2.69565	Group 4
BIRC5	1.93979e-154	0.841936	0.465	0.292	5.81937e-151	2	BIRC5	1.59247	Group 4
PMAIP1	5.97165e-153	0.998756	0.431	0.183	1.7915e-149	2	PMAIP1	2.35519	Group 4
SIGIRR1	7.34865e-152	0.73988	0.506	0.161	2.20459e-148	2	SIGIRR	3.14286	Group 4
ADAMTS2	7.78551e-149	0.752089	0.179	0.099	2.33565e-145	2	ADAMTS2	1.80808	Group 4
SDCBP	1.35584e-147	0.496706	0.422	0.137	4.06751e-144	2	SDCBP	3.08029	Group 4
LGALS1	1.6336e-143	0.852398	0.277	0.099	4.90079e-140	2	LGALS1	2.79798	Group 4
CITED1	1.46089e-140	1.33006	0.44	0.154	4.38266e-137	2	CITED1	2.85714	Group 4
TUBB3	1.60382e-140	0.512532	0.61	0.398	4.81145e-137	2	TUBB3	1.53266	Group 4
PLPP4	1.1419e-139	0.664161	0.341	0.17	3.42569e-136	2	PLPP4	2.00588	Group 4
DHX37	2.82983e-139	1.02223	0.301	0.17	8.4895e-136	2	DHX37	1.77059	Group 4
DYNLL1	1.91543e-135	0.504423	0.641	0.377	5.74628e-132	2	DYNLL1	1.70027	Group 4
NMU	8.31797e-135	0.652313	0.544	0.367	2.49539e-131	2	NMU	1.48229	Group 4
TUBB	6.3411e-134	0.470622	0.631	0.397	1.90233e-130	2	TUBB	1.58942	Group 4
F13A1	5.57895e-132	1.15555	0.266	0.135	1.67369e-128	2	F13A1	1.97037	Group 4
ZFAS1	5.47472e-131	0.452304	0.484	0.343	1.64241e-127	2	ZFAS1	1.41108	Group 4
HINT1	3.65993e-130	0.419684	0.626	0.367	1.09798e-126	2	HINT1	1.70572	Group 4
AC239868.1	3.37763e-126	0.595632	0.257	0.136	1.01329e-122	2	AC239868.1	1.88971	Group 4
WLS	4.63166e-123	0.756289	0.283	0.154	1.3895e-119	2	WLS	1.83766	Group 4
FRZB	7.27453e-123	0.417869	0.25	0.135	2.18236e-119	2	FRZB	1.85185	Group 4
UBB	1.21597e-119	0.491618	0.59	0.335	3.6479e-116	2	UBB	1.76119	Group 4
AL138966.2	4.15243e-117	0.515229	0.132	0.186	1.24573e-113	2	AL138966.2	0.709677	Group 4
ZNF426-DT	5.13581e-116	1.44739	0.229	0.095	1.54074e-112	2	ZNF426-DT	2.41053	Group 4
CAV1	9.08041e-115	1.2728	0.325	0.157	2.72412e-111	2	CAV1	2.07006	Group 4
KIF18A	1.58417e-112	0.629801	0.514	0.336	4.7525e-109	2	KIF18A	1.52976	Group 4
ANP32E	1.29844e-109	0.36648	0.376	0.198	3.89531e-106	2	ANP32E	1.89899	Group 4
RGS16	8.04835e-103	0.767377	0.174	0.247	2.41451e-99	2	RGS16	0.704453	Group 4
CEBPA	2.70438e-102	0.518924	0.134	0.064	8.11314e-99	2	CEBPA	2.09375	Group 4
PRR11	6.74885e-102	0.48582	0.449	0.285	2.02465e-98	2	PRR11	1.57544	Group 4
ZNF407	7.98947e-102	0.626155	0.19	0.189	2.39684e-98	2	ZNF407	1.00529	Group 4
DRD4	1.26263e-99	0.638658	0.093	0.206	3.7879e-96	2	DRD4	0.451456	Group 4
MT1E	2.54922e-97	1.73834	0.377	0.167	7.64767e-94	2	MT1E	2.25749	Group 4
CHRNA4	5.37357e-97	0.67995	0.444	0.202	1.61207e-93	2	CHRNA4	2.19802	Group 4
LYL1	5.86602e-97	0.325427	0.136	0.083	1.75981e-93	2	LYL1	1.63855	Group 4
SQOR	5.41938e-94	0.769982	0.11	0.045	1.62581e-90	2	SQOR	2.44444	Group 4
TIMP1	3.16354e-93	0.326209	0.087	0.137	9.49062e-90	2	TIMP1	0.635036	Group 4
LINC00937	9.65406e-93	0.713557	0.145	0.134	2.89622e-89	2	LINC00937	1.08209	Group 4
PSMB8	1.14533e-92	0.694104	0.415	0.156	3.43599e-89	2	PSMB8	2.66026	Group 4
IL18	1.35108e-90	0.491069	0.125	0.047	4.05324e-87	2	IL18	2.65957	Group 4
SERPINF1	3.83959e-89	1.06028	0.449	0.204	1.15188e-85	2	SERPINF1	2.20098	Group 4
TAPBPL	5.72237e-89	0.779761	0.122	0.157	1.71671e-85	2	TAPBPL	0.77707	Group 4
MGP	2.39843e-88	1.74093	0.312	0.154	7.1953e-85	2	MGP	2.02597	Group 4
UNCX	5.02035e-87	0.282951	0.492	0.309	1.50611e-83	2	UNCX	1.59223	Group 4
AL451165.2	2.28621e-86	0.698464	0.165	0.205	6.85864e-83	2	AL451165.2	0.804878	Group 4
DBI	4.35722e-86	0.642274	0.429	0.219	1.30717e-82	2	DBI	1.9589	Group 4
MYL6	2.24013e-84	0.377827	0.608	0.409	6.72039e-81	2	MYL6	1.48655	Group 4
MIR497HG	3.59205e-84	0.317957	0.172	0.24	1.07762e-80	2	MIR497HG	0.716667	Group 4
CXCL3	4.44619e-84	0.278312	0.12	0.175	1.33386e-80	2	CXCL3	0.685714	Group 4
CA4	1.3998e-83	0.366591	0.467	0.241	4.19941e-80	2	CA4	1.93776	Group 4
SOD1	1.21153e-81	0.466695	0.591	0.3	3.63459e-78	2	SOD1	1.97	Group 4
TMBIM6	2.4815e-76	0.284066	0.42	0.305	7.44449e-73	2	TMBIM6	1.37705	Group 4
HIST1H2BL	7.79941e-76	0.519783	0.408	0.218	2.33982e-72	2	HIST1H2BL	1.87156	Group 4
FBLN1	1.52477e-75	0.394995	0.348	0.213	4.5743e-72	2	FBLN1	1.6338	Group 4
CRACR2B	3.02111e-74	0.683108	0.193	0.263	9.06334e-71	2	CRACR2B	0.73384	Group 4
AC005618.11	8.74033e-74	0.269742	0.106	0.158	2.6221e-70	2	AC005618.1	0.670886	Group 4
DDX251	2.92223e-73	0.549587	0.164	0.179	8.7667e-70	2	DDX25	0.916201	Group 4
H2AFJ	1.59698e-72	1.22284	0.402	0.212	4.79094e-69	2	H2AFJ	1.89623	Group 4
NEK8	2.26461e-71	0.367172	0.257	0.194	6.79384e-68	2	NEK8	1.32474	Group 4
CTTNBP2	7.33689e-69	0.398316	0.523	0.43	2.20107e-65	2	CTTNBP2	1.21628	Group 4
CRIP1	1.80736e-68	2.661	0.307	0.132	5.42207e-65	2	CRIP1	2.32576	Group 4
ISG20	3.11378e-67	1.15665	0.215	0.05	9.34134e-64	2	ISG20	4.3	Group 4
AC093249.6	1.73452e-66	0.78996	0.278	0.27	5.20356e-63	2	AC093249.6	1.02963	Group 4
LINS11	2.10011e-65	0.724817	0.182	0.173	6.30032e-62	2	LINS1	1.05202	Group 4
C18orf21	2.58508e-65	0.781232	0.232	0.138	7.75524e-62	2	C18orf21	1.68116	Group 4
RPS26	6.97536e-64	0.394855	0.52	0.282	2.09261e-60	2	RPS26	1.84397	Group 4
NUF2	2.47592e-63	0.887541	0.467	0.348	7.42777e-60	2	NUF2	1.34195	Group 4
SOX4	6.07976e-63	0.289307	0.644	0.534	1.82393e-59	2	SOX4	1.20599	Group 4
SIRT2	1.85395e-62	0.505812	0.269	0.17	5.56184e-59	2	SIRT2	1.58235	Group 4
AC245297.3	6.71214e-62	0.259612	0.129	0.152	2.01364e-58	2	AC245297.3	0.848684	Group 4
QPCT	8.4091e-62	0.473111	0.125	0.221	2.52273e-58	2	QPCT	0.565611	Group 4
CKAP2	2.15864e-61	0.320637	0.327	0.247	6.47591e-58	2	CKAP2	1.32389	Group 4
C1R	7.1254e-60	0.536446	0.204	0.14	2.13762e-56	2	C1R	1.45714	Group 4
AL032819.1	2.99341e-59	0.766447	0.179	0.124	8.98024e-56	2	AL032819.1	1.44355	Group 4
BCAM	3.04173e-58	0.373602	0.113	0.142	9.1252e-55	2	BCAM	0.795775	Group 4
CLDN5	3.85916e-57	1.04065	0.226	0.156	1.15775e-53	2	CLDN5	1.44872	Group 4
C1orf54	5.31742e-57	0.731015	0.123	0.072	1.59523e-53	2	C1orf54	1.70833	Group 4
AC008610.1	5.32975e-56	0.336743	0.123	0.146	1.59892e-52	2	AC008610.1	0.842466	Group 4
ADA2	1.77897e-55	0.62194	0.261	0.122	5.33692e-52	2	ADA2	2.13934	Group 4
HMGN2	2.914e-55	0.402096	0.586	0.411	8.74199e-52	2	HMGN2	1.42579	Group 4
RASIP1	5.64001e-55	1.42646	0.265	0.129	1.692e-51	2	RASIP1	2.05426	Group 4
LOH12CR2	1.18719e-54	0.961248	0.201	0.17	3.56157e-51	2	LOH12CR2	1.18235	Group 4
ADAM15	2.04682e-54	0.253596	0.227	0.207	6.14047e-51	2	ADAM15	1.09662	Group 4
AP002381.2	2.56932e-53	0.612426	0.454	0.237	7.70796e-50	2	AP002381.2	1.91561	Group 4
TXN	4.70063e-53	0.840094	0.522	0.229	1.41019e-49	2	TXN	2.27948	Group 4
AL445524.1	1.52615e-52	0.366096	0.098	0.178	4.57844e-49	2	AL445524.1	0.550562	Group 4
CDK6	2.0189e-52	0.445533	0.355	0.255	6.0567e-49	2	CDK6	1.39216	Group 4
AC079949.5	5.45224e-52	0.365603	0.263	0.151	1.63567e-48	2	AC079949.5	1.74172	Group 4
AC018638.7	4.3907e-51	0.526342	0.164	0.181	1.31721e-47	2	AC018638.7	0.906077	Group 4
NNAT	7.26342e-51	0.389108	0.6	0.491	2.17902e-47	2	NNAT	1.222	Group 4
MZT1	1.31795e-50	0.545822	0.355	0.183	3.95386e-47	2	MZT1	1.93989	Group 4
ARHGAP5-AS1	1.78428e-50	0.537806	0.401	0.198	5.35284e-47	2	ARHGAP5-AS1	2.02525	Group 4
IQCH-AS1	1.59113e-49	0.552879	0.287	0.14	4.7734e-46	2	IQCH-AS1	2.05	Group 4
OAZ1	1.0271e-48	0.259285	0.512	0.295	3.0813e-45	2	OAZ1	1.73559	Group 4
RAMP2	2.45932e-48	0.480571	0.204	0.146	7.37795e-45	2	RAMP2	1.39726	Group 4
PMP22	1.02881e-47	0.79633	0.126	0.075	3.08644e-44	2	PMP22	1.68	Group 4
TYMS	1.7771e-46	0.654067	0.412	0.285	5.3313e-43	2	TYMS	1.44561	Group 4
NBPF19	2.18601e-45	0.866509	0.15	0.108	6.55804e-42	2	NBPF19	1.38889	Group 4
HDHD51	4.67895e-45	0.27129	0.277	0.14	1.40369e-41	2	HDHD5	1.97857	Group 4
SOCS3	7.33668e-45	1.08924	0.148	0.114	2.201e-41	2	SOCS3	1.29825	Group 4
MT1X	7.65759e-45	0.821794	0.315	0.143	2.29728e-41	2	MT1X	2.2028	Group 4
TM4SF18	7.90157e-45	0.668739	0.194	0.202	2.37047e-41	2	TM4SF18	0.960396	Group 4
RNF32	2.44125e-43	0.817187	0.231	0.204	7.32376e-40	2	RNF32	1.13235	Group 4
TRAC	7.33251e-43	0.525451	0.198	0.184	2.19975e-39	2	TRAC	1.07609	Group 4
PCLAF	2.07918e-42	0.713714	0.399	0.26	6.23755e-39	2	PCLAF	1.53462	Group 4
C11orf96	9.8149e-42	0.780657	0.34	0.202	2.94447e-38	2	C11orf96	1.68317	Group 4
HIST1H2BG2	1.00977e-41	0.258651	0.15	0.157	3.0293e-38	2	HIST1H2BG	0.955414	Group 4
CPNE2	2.50005e-41	0.624986	0.375	0.178	7.50016e-38	2	CPNE2	2.10674	Group 4
KHDC1L	5.68545e-41	0.318688	0.154	0.112	1.70564e-37	2	KHDC1L	1.375	Group 4
NEK7	5.92645e-41	0.96164	0.331	0.149	1.77793e-37	2	NEK7	2.22148	Group 4
HIST1H2AC	9.15902e-41	1.24418	0.248	0.164	2.7477e-37	2	HIST1H2AC	1.5122	Group 4
AP001318.2	1.26948e-40	1.05725	0.154	0.103	3.80844e-37	2	AP001318.2	1.49515	Group 4
TMEM158	2.07659e-39	0.431078	0.21	0.21	6.22978e-36	2	TMEM158	1	Group 4
ITGA1	4.2038e-39	0.614947	0.18	0.112	1.26114e-35	2	ITGA1	1.60714	Group 4
SFRP1	8.41974e-39	0.737162	0.165	0.119	2.52592e-35	2	SFRP1	1.38655	Group 4
CAPN3	9.09783e-39	0.269397	0.134	0.194	2.72935e-35	2	CAPN3	0.690722	Group 4
S100A10	9.62954e-39	0.555185	0.152	0.155	2.88886e-35	2	S100A10	0.980645	Group 4
VAMP8	2.18664e-38	0.443986	0.124	0.063	6.55993e-35	2	VAMP8	1.96825	Group 4
AC234917.3	4.51896e-38	0.442082	0.148	0.185	1.35569e-34	2	AC234917.3	0.8	Group 4
SOX18	1.59852e-37	0.382911	0.361	0.152	4.79557e-34	2	SOX18	2.375	Group 4
RPRM	4.17294e-37	0.682697	0.275	0.181	1.25188e-33	2	RPRM	1.51934	Group 4
CD9	5.95538e-37	0.353797	0.159	0.191	1.78661e-33	2	CD9	0.832461	Group 4
SMC4	9.8769e-33	0.261548	0.391	0.283	2.96307e-29	2	SMC4	1.38163	Group 4
CNRIP1	1.12461e-32	1.33835	0.229	0.203	3.37384e-29	2	CNRIP1	1.12808	Group 4
MT3	6.02994e-32	0.481541	0.119	0.11	1.80898e-28	2	MT3	1.08182	Group 4
CD1601	1.3315e-31	0.463446	0.072	0.147	3.99449e-28	2	CD160	0.489796	Group 4
RXRG	2.79946e-31	1.12715	0.227	0.197	8.39837e-28	2	RXRG	1.15228	Group 4
CCNA1	1.38901e-30	0.98849	0.487	0.382	4.16702e-27	2	CCNA1	1.27487	Group 4
ALCAM	4.01923e-30	0.716562	0.089	0.117	1.20577e-26	2	ALCAM	0.760684	Group 4
LITAF	5.50123e-30	0.752774	0.122	0.104	1.65037e-26	2	LITAF	1.17308	Group 4
TOB1-AS1	8.50455e-30	0.431527	0.207	0.154	2.55136e-26	2	TOB1-AS1	1.34416	Group 4
SERF2	3.67802e-29	0.405057	0.556	0.286	1.10341e-25	2	SERF2	1.94406	Group 4
ENDOG	4.26901e-29	0.35142	0.288	0.183	1.2807e-25	2	ENDOG	1.57377	Group 4
VMO1	4.75333e-29	0.346074	0.098	0.122	1.426e-25	2	VMO1	0.803279	Group 4
ZFP36L1	1.51631e-28	1.14104	0.238	0.118	4.54894e-25	2	ZFP36L1	2.01695	Group 4
ZNF5281	7.30928e-28	0.361511	0.152	0.168	2.19279e-24	2	ZNF528	0.904762	Group 4
FABP5	9.18593e-28	0.639071	0.374	0.176	2.75578e-24	2	FABP5	2.125	Group 4
SNHG15	2.67796e-27	0.401571	0.248	0.173	8.03389e-24	2	SNHG15	1.43353	Group 4
TOX3	5.59445e-27	1.52404	0.226	0.139	1.67834e-23	2	TOX3	1.6259	Group 4
MYCL	6.03859e-27	0.289405	0.283	0.161	1.81158e-23	2	MYCL	1.75776	Group 4
FANCI	9.57373e-27	0.649826	0.431	0.341	2.87212e-23	2	FANCI	1.26393	Group 4
DNASE1L1	6.65757e-26	0.729982	0.244	0.125	1.99727e-22	2	DNASE1L1	1.952	Group 4
NPC2	9.37546e-26	0.369014	0.291	0.113	2.81264e-22	2	NPC2	2.57522	Group 4
AL121601.1	1.59002e-25	1.41798	0.329	0.172	4.77007e-22	2	AL121601.1	1.91279	Group 4
STS	1.55644e-24	0.398899	0.116	0.163	4.66932e-21	2	STS	0.711656	Group 4
GMPR	8.39545e-24	0.691363	0.408	0.255	2.51863e-20	2	GMPR	1.6	Group 4
AC097382.3	9.00609e-24	0.48354	0.144	0.163	2.70183e-20	2	AC097382.3	0.883436	Group 4
ETS1	3.43662e-23	0.555885	0.117	0.051	1.03099e-19	2	ETS1	2.29412	Group 4
NDRG1	4.13979e-22	0.437263	0.171	0.108	1.24194e-18	2	NDRG1	1.58333	Group 4
BHLHE41	4.42059e-22	0.691362	0.087	0.129	1.32618e-18	2	BHLHE41	0.674419	Group 4
CD3201	1.87222e-20	0.289596	0.23	0.162	5.61666e-17	2	CD320	1.41975	Group 4
TCAP	2.29718e-19	0.506484	0.088	0.163	6.89153e-16	2	TCAP	0.539877	Group 4
PFN1	3.70178e-19	0.886284	0.381	0.154	1.11053e-15	2	PFN1	2.47403	Group 4
LINC01588	5.57511e-19	0.390875	0.145	0.185	1.67253e-15	2	LINC01588	0.783784	Group 4
AC006001.2	6.17142e-19	0.598541	0.169	0.111	1.85143e-15	2	AC006001.2	1.52252	Group 4
AC022613.1	8.59282e-19	1.68836	0.152	0.12	2.57785e-15	2	AC022613.1	1.26667	Group 4
MBP	1.20889e-18	0.429826	0.176	0.197	3.62666e-15	2	MBP	0.893401	Group 4
AL139089.1	1.51891e-18	0.893306	0.164	0.143	4.55672e-15	2	AL139089.1	1.14685	Group 4
CSRP2	4.48126e-18	0.411498	0.495	0.373	1.34438e-14	2	CSRP2	1.32708	Group 4
HIST1H1C	7.10122e-18	0.843934	0.344	0.211	2.13037e-14	2	HIST1H1C	1.63033	Group 4
GALNT3	1.75907e-17	0.665468	0.137	0.104	5.2772e-14	2	GALNT3	1.31731	Group 4
NLGN1	2.09486e-17	0.808917	0.184	0.201	6.28459e-14	2	NLGN1	0.915423	Group 4
PRAME	8.32867e-17	1.00157	0.206	0.181	2.4986e-13	2	PRAME	1.13812	Group 4
NRGN	1.05339e-16	0.738837	0.334	0.247	3.16018e-13	2	NRGN	1.35223	Group 4
RAC1	1.081e-16	0.265308	0.58	0.33	3.243e-13	2	RAC1	1.75758	Group 4
CPLX3	2.64265e-16	0.547804	0.313	0.176	7.92796e-13	2	CPLX3	1.77841	Group 4
RGS2	1.02681e-15	0.721831	0.151	0.133	3.08042e-12	2	RGS2	1.13534	Group 4
CPNE8	3.99069e-15	0.984517	0.198	0.067	1.19721e-11	2	CPNE8	2.95522	Group 4
AHNAK	6.15866e-15	0.626471	0.188	0.122	1.8476e-11	2	AHNAK	1.54098	Group 4
CIRBP-AS1	7.92273e-15	0.590261	0.102	0.087	2.37682e-11	2	CIRBP-AS1	1.17241	Group 4
PID1	1.41412e-14	0.47144	0.172	0.083	4.24237e-11	2	PID1	2.07229	Group 4
CCDC86	1.96736e-14	0.379914	0.238	0.196	5.90208e-11	2	CCDC86	1.21429	Group 4
RELB	6.0726e-14	1.11597	0.206	0.141	1.82178e-10	2	RELB	1.46099	Group 4
UACA	7.59442e-14	0.292552	0.155	0.166	2.27833e-10	2	UACA	0.933735	Group 4
ARL4C	2.13603e-13	0.595827	0.169	0.151	6.4081e-10	2	ARL4C	1.11921	Group 4
APOL6	8.32689e-13	0.331906	0.201	0.138	2.49807e-09	2	APOL6	1.45652	Group 4
AC010359.3	3.32085e-12	0.362464	0.188	0.19	9.96255e-09	2	AC010359.3	0.989474	Group 4
AL031058.1	3.82168e-12	0.32312	0.15	0.095	1.1465e-08	2	AL031058.1	1.57895	Group 4
IFITM2	1.31551e-11	2.03481	0.134	0.079	3.94653e-08	2	IFITM2	1.6962	Group 4
TSEN34	2.01056e-11	0.264723	0.321	0.153	6.03169e-08	2	TSEN34	2.09804	Group 4
UBR1	3.09239e-11	0.381343	0.101	0.19	9.27716e-08	2	UBR1	0.531579	Group 4
ALDH1L1	6.19732e-11	0.272367	0.085	0.132	1.8592e-07	2	ALDH1L1	0.643939	Group 4
SLC9A3R1	1.07728e-10	0.422271	0.159	0.163	3.23184e-07	2	SLC9A3R1	0.97546	Group 4
LIFR	2.07381e-10	0.508701	0.192	0.249	6.22142e-07	2	LIFR	0.771084	Group 4
UBE2S	4.22541e-10	0.697065	0.461	0.316	1.26762e-06	2	UBE2S	1.45886	Group 4
BLVRB	2.48662e-09	0.311174	0.205	0.127	7.45987e-06	2	BLVRB	1.61417	Group 4
GADD45A	2.64047e-09	0.305063	0.248	0.178	7.92141e-06	2	GADD45A	1.39326	Group 4
FAN11	9.28332e-09	0.26702	0.122	0.236	2.785e-05	2	FAN1	0.516949	Group 4
LINC01088	9.85882e-09	1.25434	0.244	0.171	2.95765e-05	2	LINC01088	1.4269	Group 4
AC005944.1	1.54004e-08	0.288246	0.177	0.213	4.62012e-05	2	AC005944.1	0.830986	Group 4
AP000229.1	1.73086e-08	0.800064	0.166	0.136	5.19257e-05	2	AP000229.1	1.22059	Group 4
DYNC2H1	2.03407e-08	0.256084	0.095	0.174	6.10221e-05	2	DYNC2H1	0.545977	Group 4
AC007383.2	2.37126e-08	0.357215	0.229	0.12	7.11379e-05	2	AC007383.2	1.90833	Group 4
HSD11B1L	3.39529e-08	0.50016	0.23	0.19	0.000101859	2	HSD11B1L	1.21053	Group 4
AQP5	1.21591e-07	1.33531	0.156	0.114	0.000364774	2	AQP5	1.36842	Group 4
HMGB2	1.25548e-07	0.367512	0.434	0.334	0.000376645	2	HMGB2	1.2994	Group 4
SNORC	1.33634e-07	0.68891	0.148	0.168	0.000400902	2	SNORC	0.880952	Group 4
CSTB	1.62244e-07	0.536212	0.319	0.162	0.000486732	2	CSTB	1.96914	Group 4
PGF	3.20958e-07	0.442829	0.235	0.178	0.000962875	2	PGF	1.32022	Group 4
HOXA7	5.53326e-07	0.648069	0.164	0.16	0.00165998	2	HOXA7	1.025	Group 4
LINC02352	1.00817e-06	0.657177	0.264	0.208	0.00302451	2	LINC02352	1.26923	Group 4
PROX1	1.14109e-06	0.418865	0.115	0.171	0.00342327	2	PROX1	0.672515	Group 4
SLC25A30	1.84059e-06	0.867674	0.197	0.265	0.00552178	2	SLC25A30	0.743396	Group 4
DPH7	2.41399e-06	0.608251	0.145	0.163	0.00724197	2	DPH7	0.889571	Group 4
ZNF691	2.73964e-06	0.66343	0.238	0.175	0.00821891	2	ZNF691	1.36	Group 4
CCDC106	2.75461e-06	0.282099	0.233	0.175	0.00826382	2	CCDC106	1.33143	Group 4
GSN	4.46125e-06	0.859739	0.207	0.141	0.0133838	2	GSN	1.46809	Group 4
SH3BGRL3	5.81317e-06	0.575529	0.298	0.142	0.0174395	2	SH3BGRL3	2.09859	Group 4
AC016588.2	6.07229e-06	0.388008	0.248	0.158	0.0182169	2	AC016588.2	1.56962	Group 4
HDAC1	6.80732e-06	0.336471	0.169	0.143	0.020422	2	HDAC1	1.18182	Group 4
SLC25A10	6.84512e-06	0.30573	0.23	0.204	0.0205354	2	SLC25A10	1.12745	Group 4
S100B	2.0044e-05	1.04939	0.17	0.173	0.0601319	2	S100B	0.982659	Group 4
SELL	2.72558e-05	1.17138	0.118	0.057	0.0817675	2	SELL	2.07018	Group 4
LINC02363	6.38525e-05	0.30209	0.117	0.144	0.191557	2	LINC02363	0.8125	Group 4
FHL3	7.19956e-05	0.267938	0.281	0.171	0.215987	2	FHL3	1.64327	Group 4
LINC01357	7.2182e-05	0.363479	0.227	0.203	0.216546	2	LINC01357	1.11823	Group 4
CXorf40A	0.000248613	1.13241	0.378	0.249	0.74584	2	CXorf40A	1.51807	Group 4
ZNF442	0.000317023	0.322588	0.166	0.169	0.951068	2	ZNF442	0.982249	Group 4
FCGBP	0.000342432	0.971342	0.17	0.16	1	2	FCGBP	1.0625	Group 4
RNFT1-DT	0.000347046	0.673626	0.192	0.184	1	2	RNFT1-DT	1.04348	Group 4
TIPARP-AS1	0.000367113	1.55792	0.191	0.155	1	2	TIPARP-AS1	1.23226	Group 4
UVRAG1	0.000385723	0.665561	0.145	0.185	1	2	UVRAG	0.783784	Group 4
PDLIM1	0.000484462	0.382037	0.122	0.136	1	2	PDLIM1	0.897059	Group 4
GRAMD2B	0.00055552	0.390769	0.121	0.128	1	2	GRAMD2B	0.945312	Group 4
UBTD1	0.00137563	0.440284	0.255	0.201	1	2	UBTD1	1.26866	Group 4
AC016575.1	0.00192141	0.336345	0.136	0.156	1	2	AC016575.1	0.871795	Group 4
MEST1	0.00216805	0.489471	0.21	0.22	1	2	MEST	0.954545	Group 4
CEBPB	0.00338405	0.310389	0.115	0.101	1	2	CEBPB	1.13861	Group 4
CDKN1A	0.00402161	0.297841	0.205	0.112	1	2	CDKN1A	1.83036	Group 4
RNF125	0.00448248	0.307918	0.105	0.063	1	2	RNF125	1.66667	Group 4
GPX3	0.00522989	1.39923	0.3	0.244	1	2	GPX3	1.22951	Group 4
AC002553.1	0.00590669	0.263206	0.142	0.192	1	2	AC002553.1	0.739583	Group 4
PON2	0.00621509	0.283194	0.182	0.156	1	2	PON2	1.16667	Group 4
PLAT	0.00802692	0.455635	0.1	0.127	1	2	PLAT	0.787402	Group 4
AC034236.2	0.00947953	0.45687	0.207	0.172	1	2	AC034236.2	1.20349	Group 4
GRID2	0	3.13869	0.62	0.192	0	3	GRID2	3.22917	Group 4
SPOCK3	0	3.10526	0.626	0.186	0	3	SPOCK3	3.36559	Group 4
SYT1	0	2.92796	0.782	0.363	0	3	SYT1	2.15427	Group 4
SLC1A3	0	1.77741	0.578	0.156	0	3	SLC1A3	3.70513	Group 4
GRIA2	0	1.06556	0.773	0.448	0	3	GRIA2	1.72545	Group 4
CMTM8	0	0.729127	0.406	0.161	0	3	CMTM8	2.52174	Group 4
DUSP6	0	0.35201	0.514	0.14	0	3	DUSP6	3.67143	Group 4
PKIB	2.14503e-302	0.77961	0.47	0.175	6.43509e-299	3	PKIB	2.68571	Group 4
CACNA2D3	3.53599e-292	3.40708	0.524	0.186	1.0608e-288	3	CACNA2D3	2.8172	Group 4
MGST1	1.34863e-287	2.08766	0.463	0.186	4.04589e-284	3	MGST1	2.48925	Group 4
LRRC4C2	2.02624e-276	0.796727	0.597	0.276	6.07871e-273	3	LRRC4C	2.16304	Group 4
GABRB1	4.00482e-273	0.284464	0.139	0.135	1.20145e-269	3	GABRB1	1.02963	Group 4
CDH10	6.69861e-270	2.39898	0.589	0.229	2.00958e-266	3	CDH10	2.57205	Group 4
NTRK3	1.93335e-267	3.29795	0.598	0.218	5.80004e-264	3	NTRK3	2.74312	Group 4
SCN1A	2.30436e-267	3.30677	0.498	0.146	6.91309e-264	3	SCN1A	3.41096	Group 4
TTC9B	8.27603e-267	2.1015	0.47	0.171	2.48281e-263	3	TTC9B	2.74854	Group 4
ARHGAP241	2.02433e-264	0.714403	0.491	0.224	6.07299e-261	3	ARHGAP24	2.19196	Group 4
SCG2	3.15766e-248	3.55599	0.563	0.173	9.47298e-245	3	SCG2	3.25434	Group 4
C1GALT1	5.84518e-238	1.61619	0.468	0.183	1.75355e-234	3	C1GALT1	2.55738	Group 4
SLC9A9	1.60896e-236	2.57751	0.345	0.114	4.82687e-233	3	SLC9A9	3.02632	Group 4
LUZP2	5.64501e-231	1.86573	0.521	0.243	1.6935e-227	3	LUZP2	2.14403	Group 4
CPE	7.25011e-227	0.720475	0.741	0.525	2.17503e-223	3	CPE	1.41143	Group 4
TAC1	1.92856e-225	1.96262	0.628	0.351	5.78569e-222	3	TAC1	1.78917	Group 4
FAT3	9.9264e-224	1.39321	0.481	0.228	2.97792e-220	3	FAT3	2.10965	Group 4
CCDC80	2.70663e-223	0.492808	0.572	0.234	8.1199e-220	3	CCDC80	2.44444	Group 4
KCNIP4-IT1	3.74439e-218	2.80952	0.487	0.199	1.12332e-214	3	KCNIP4-IT1	2.44724	Group 4
GDF7	4.45159e-218	2.76449	0.489	0.171	1.33548e-214	3	GDF7	2.85965	Group 4
HNMT	9.99736e-215	0.344079	0.291	0.114	2.99921e-211	3	HNMT	2.55263	Group 4
ANK32	4.98213e-211	0.86531	0.498	0.208	1.49464e-207	3	ANK3	2.39423	Group 4
AC012358.3	1.29944e-208	0.606186	0.438	0.22	3.89832e-205	3	AC012358.3	1.99091	Group 4
TMEM1581	1.45396e-205	0.976936	0.4	0.185	4.36188e-202	3	TMEM158	2.16216	Group 4
CNKSR2	2.71929e-205	2.08393	0.479	0.183	8.15787e-202	3	CNKSR2	2.61749	Group 4
COL18A1	6.89053e-205	1.49116	0.106	0.137	2.06716e-201	3	COL18A1	0.773723	Group 4
ASTN1	1.3017e-201	2.72309	0.552	0.21	3.90509e-198	3	ASTN1	2.62857	Group 4
LDLRAP1	3.63503e-201	2.21757	0.41	0.127	1.09051e-197	3	LDLRAP1	3.22835	Group 4
SYNE1	3.4354e-198	2.06933	0.562	0.218	1.03062e-194	3	SYNE1	2.57798	Group 4
OAS1	4.34987e-194	1.22621	0.086	0.127	1.30496e-190	3	OAS1	0.677165	Group 4
AC096576.6	8.03031e-190	2.10191	0.432	0.175	2.40909e-186	3	AC096576.6	2.46857	Group 4
DCC1	3.922e-188	1.42485	0.561	0.224	1.1766e-184	3	DCC	2.50446	Group 4
STXBP5L	1.59169e-187	3.15043	0.476	0.172	4.77506e-184	3	STXBP5L	2.76744	Group 4
AC007614.11	2.76217e-185	0.934894	0.497	0.213	8.28651e-182	3	AC007614.1	2.33333	Group 4
KIF5C	1.07942e-184	0.81751	0.534	0.332	3.23827e-181	3	KIF5C	1.60843	Group 4
GPM6A1	6.26725e-184	0.729957	0.689	0.477	1.88017e-180	3	GPM6A	1.44444	Group 4
GPR37	4.41001e-182	0.968844	0.369	0.187	1.323e-178	3	GPR37	1.97326	Group 4
FREM31	1.88799e-175	1.05448	0.5	0.227	5.66397e-172	3	FREM3	2.20264	Group 4
SRGAP3	7.52644e-172	1.42999	0.595	0.358	2.25793e-168	3	SRGAP3	1.66201	Group 4
CADPS2	1.54614e-167	3.5624	0.463	0.154	4.63843e-164	3	CADPS2	3.00649	Group 4
SNHG14	1.74246e-165	0.910862	0.645	0.415	5.22738e-162	3	SNHG14	1.55422	Group 4
GRM4	3.46035e-162	3.00084	0.379	0.093	1.03811e-158	3	GRM4	4.07527	Group 4
TSC22D3	3.46729e-159	0.507909	0.331	0.168	1.04019e-155	3	TSC22D3	1.97024	Group 4
LINC00632	4.66166e-159	1.10377	0.448	0.24	1.3985e-155	3	LINC00632	1.86667	Group 4
VSNL1	1.28942e-158	1.71342	0.44	0.181	3.86826e-155	3	VSNL1	2.43094	Group 4
LINC01535	2.79713e-158	1.35386	0.355	0.189	8.39139e-155	3	LINC01535	1.87831	Group 4
NRXN11	3.52919e-156	0.545826	0.736	0.522	1.05876e-152	3	NRXN1	1.40996	Group 4
ALCAM1	6.85566e-156	0.876756	0.199	0.102	2.0567e-152	3	ALCAM	1.95098	Group 4
IGFBPL1	2.84355e-155	0.457638	0.425	0.321	8.53066e-152	3	IGFBPL1	1.32399	Group 4
CX3CL11	4.48617e-154	0.811717	0.279	0.144	1.34585e-150	3	CX3CL1	1.9375	Group 4
SPARC	6.07058e-154	1.55168	0.371	0.158	1.82117e-150	3	SPARC	2.3481	Group 4
MCAM1	3.32337e-152	0.929851	0.411	0.214	9.9701e-149	3	MCAM	1.92056	Group 4
NTNG1	1.16818e-149	1.40905	0.492	0.214	3.50454e-146	3	NTNG1	2.29907	Group 4
TMEM47	1.43191e-149	0.330255	0.301	0.182	4.29572e-146	3	TMEM47	1.65385	Group 4
SLFN5	1.85942e-148	0.843234	0.102	0.132	5.57825e-145	3	SLFN5	0.772727	Group 4
HAPLN2	1.23268e-147	1.38845	0.133	0.151	3.69805e-144	3	HAPLN2	0.880795	Group 4
CHGB	3.93511e-147	0.783363	0.617	0.396	1.18053e-143	3	CHGB	1.55808	Group 4
SH3BP5	1.46363e-146	0.284429	0.343	0.262	4.39088e-143	3	SH3BP5	1.30916	Group 4
APP	5.55903e-146	0.852207	0.523	0.329	1.66771e-142	3	APP	1.58967	Group 4
EPHA3	4.67965e-145	2.81199	0.44	0.185	1.4039e-141	3	EPHA3	2.37838	Group 4
TMEM176B	1.09253e-143	0.415014	0.334	0.196	3.2776e-140	3	TMEM176B	1.70408	Group 4
TAFA2	3.89475e-143	1.35759	0.406	0.207	1.16843e-139	3	TAFA2	1.96135	Group 4
KCNIP1	7.24156e-143	1.57506	0.414	0.198	2.17247e-139	3	KCNIP1	2.09091	Group 4
NEIL1	1.1134e-140	1.62188	0.367	0.153	3.34021e-137	3	NEIL1	2.39869	Group 4
CACNA1E	1.23984e-138	1.96981	0.212	0.152	3.71953e-135	3	CACNA1E	1.39474	Group 4
GRIN2A	2.62792e-138	2.29363	0.517	0.279	7.88376e-135	3	GRIN2A	1.85305	Group 4
MGLL1	3.43083e-138	0.383294	0.364	0.2	1.02925e-134	3	MGLL	1.82	Group 4
IRF11	1.02898e-137	0.741776	0.304	0.158	3.08693e-134	3	IRF1	1.92405	Group 4
ITGBL1	5.89353e-137	2.1881	0.423	0.131	1.76806e-133	3	ITGBL1	3.22901	Group 4
IFI16	4.80752e-134	0.392428	0.302	0.171	1.44226e-130	3	IFI16	1.76608	Group 4
RTN1	1.1971e-133	0.710581	0.603	0.429	3.59129e-130	3	RTN1	1.40559	Group 4
SPOCK1	2.10313e-133	1.39692	0.491	0.204	6.3094e-130	3	SPOCK1	2.40686	Group 4
ATP13A4	3.22992e-131	0.634657	0.136	0.168	9.68976e-128	3	ATP13A4	0.809524	Group 4
SLC1A2	9.21002e-131	2.06526	0.346	0.197	2.76301e-127	3	SLC1A2	1.75635	Group 4
CACNA1G	3.34697e-129	1.95083	0.494	0.184	1.00409e-125	3	CACNA1G	2.68478	Group 4
FGFR1	3.8113e-128	1.78116	0.509	0.238	1.14339e-124	3	FGFR1	2.13866	Group 4
RBMS3	4.96474e-127	0.263005	0.488	0.318	1.48942e-123	3	RBMS3	1.53459	Group 4
SCN2A	8.45667e-127	1.90119	0.5	0.195	2.537e-123	3	SCN2A	2.5641	Group 4
AC016575.11	2.59613e-126	0.386924	0.264	0.138	7.78839e-123	3	AC016575.1	1.91304	Group 4
PLXNA4	2.09001e-125	0.543461	0.528	0.274	6.27002e-122	3	PLXNA4	1.92701	Group 4
PCSK1N	2.84126e-125	0.712509	0.418	0.277	8.52378e-122	3	PCSK1N	1.50903	Group 4
MEG31	4.41673e-125	1.65328	0.581	0.331	1.32502e-121	3	MEG3	1.75529	Group 4
CLVS2	2.30039e-124	1.75608	0.495	0.25	6.90118e-121	3	CLVS2	1.98	Group 4
MAPT	8.2588e-124	0.524194	0.407	0.239	2.47764e-120	3	MAPT	1.70293	Group 4
ELAVL3	1.26309e-121	0.436567	0.306	0.195	3.78928e-118	3	ELAVL3	1.56923	Group 4
PPP3CC	1.02648e-120	0.57997	0.365	0.182	3.07945e-117	3	PPP3CC	2.00549	Group 4
CCN1	1.05376e-119	0.920079	0.224	0.126	3.16127e-116	3	CCN1	1.77778	Group 4
NXPH1	1.59569e-119	1.32537	0.392	0.215	4.78707e-116	3	NXPH1	1.82326	Group 4
NR3C1	4.97768e-116	2.15584	0.452	0.185	1.4933e-112	3	NR3C1	2.44324	Group 4
NYAP2	7.02595e-115	2.04806	0.44	0.197	2.10778e-111	3	NYAP2	2.2335	Group 4
ABCC8	7.26207e-115	2.26046	0.453	0.201	2.17862e-111	3	ABCC8	2.25373	Group 4
PLAGL1	9.46101e-115	1.58385	0.411	0.193	2.8383e-111	3	PLAGL1	2.12953	Group 4
ADAM81	1.3592e-114	0.834973	0.197	0.107	4.0776e-111	3	ADAM8	1.84112	Group 4
SGPP2	1.79673e-114	0.393737	0.091	0.189	5.39018e-111	3	SGPP2	0.481481	Group 4
KCNAB1	4.22887e-114	1.07533	0.499	0.281	1.26866e-110	3	KCNAB1	1.7758	Group 4
LUC7L32	4.6995e-114	0.458132	0.71	0.549	1.40985e-110	3	LUC7L3	1.29326	Group 4
FZD1	8.37243e-114	0.36551	0.371	0.217	2.51173e-110	3	FZD1	1.70968	Group 4
JAG1	4.61009e-112	0.420585	0.107	0.089	1.38303e-108	3	JAG1	1.20225	Group 4
SPRY1	7.01588e-112	1.59571	0.398	0.165	2.10476e-108	3	SPRY1	2.41212	Group 4
ATP6V0E2	3.40299e-111	0.558483	0.303	0.205	1.0209e-107	3	ATP6V0E2	1.47805	Group 4
ZNF385D1	4.59297e-111	1.21238	0.517	0.308	1.37789e-107	3	ZNF385D	1.67857	Group 4
TMEFF2	4.15729e-110	0.969208	0.473	0.257	1.24719e-106	3	TMEFF2	1.84047	Group 4
KIDINS2201	4.67675e-110	0.688807	0.587	0.392	1.40303e-106	3	KIDINS220	1.49745	Group 4
KCND2	2.15854e-109	1.85089	0.417	0.187	6.47562e-106	3	KCND2	2.22995	Group 4
MLKL	2.7521e-109	1.32332	0.112	0.064	8.25629e-106	3	MLKL	1.75	Group 4
MFSD6	2.06192e-107	2.47198	0.432	0.168	6.18576e-104	3	MFSD6	2.57143	Group 4
KCNJ6	3.22635e-107	3.37078	0.503	0.23	9.67904e-104	3	KCNJ6	2.18696	Group 4
GAREM1	9.76119e-107	1.01685	0.322	0.161	2.92836e-103	3	GAREM1	2	Group 4
LINGO1	4.18662e-106	1.60442	0.403	0.184	1.25598e-102	3	LINGO1	2.19022	Group 4
PRKCB	1.93675e-104	1.18142	0.42	0.171	5.81025e-101	3	PRKCB	2.45614	Group 4
DKK3	3.62178e-104	1.85928	0.392	0.159	1.08653e-100	3	DKK3	2.46541	Group 4
RNF112	6.2448e-104	2.59066	0.471	0.186	1.87344e-100	3	RNF112	2.53226	Group 4
PCOLCE	6.28284e-104	0.648854	0.148	0.128	1.88485e-100	3	PCOLCE	1.15625	Group 4
EMP3	9.39166e-104	1.19423	0.052	0.101	2.8175e-100	3	EMP3	0.514851	Group 4
KCNQ5	9.90539e-104	0.533587	0.433	0.216	2.97162e-100	3	KCNQ5	2.00463	Group 4
CADPS1	9.9581e-103	0.564852	0.59	0.415	2.98743e-99	3	CADPS	1.42169	Group 4
PDE2A	6.91241e-102	1.66185	0.516	0.246	2.07372e-98	3	PDE2A	2.09756	Group 4
SYTL3	1.06259e-101	0.60839	0.265	0.151	3.18778e-98	3	SYTL3	1.75497	Group 4
ABLIM1	2.65154e-101	2.46329	0.402	0.179	7.95462e-98	3	ABLIM1	2.24581	Group 4
CDH61	4.05795e-101	0.379134	0.129	0.316	1.21739e-97	3	CDH6	0.408228	Group 4
PCDH10	2.92583e-100	1.06728	0.454	0.212	8.77749e-97	3	PCDH10	2.14151	Group 4
SLC25A341	3.62741e-100	0.312778	0.146	0.134	1.08822e-96	3	SLC25A34	1.08955	Group 4
POU2F2	5.99242e-100	2.59849	0.432	0.175	1.79773e-96	3	POU2F2	2.46857	Group 4
ASIC3	4.24634e-99	0.276444	0.145	0.167	1.2739e-95	3	ASIC3	0.868263	Group 4
AMT1	6.53572e-99	1.23824	0.427	0.203	1.96072e-95	3	AMT	2.10345	Group 4
SLC4A5	1.29336e-98	1.48854	0.39	0.176	3.88008e-95	3	SLC4A5	2.21591	Group 4
AC096576.3	1.33512e-98	0.812605	0.386	0.219	4.00535e-95	3	AC096576.3	1.76256	Group 4
TNFRSF9	1.861e-98	0.774956	0.129	0.136	5.58301e-95	3	TNFRSF9	0.948529	Group 4
IL17RC1	1.97819e-98	0.416308	0.281	0.191	5.93456e-95	3	IL17RC	1.4712	Group 4
ATP2B1	7.60198e-98	0.58294	0.576	0.414	2.2806e-94	3	ATP2B1	1.3913	Group 4
GOLGA6L71	8.24233e-98	0.646721	0.143	0.171	2.4727e-94	3	GOLGA6L7	0.836257	Group 4
PLGLB1	5.53524e-97	0.703391	0.381	0.228	1.66057e-93	3	PLGLB1	1.67105	Group 4
TLL1	2.20901e-96	0.300053	0.466	0.25	6.62702e-93	3	TLL1	1.864	Group 4
ATP8A2	2.58913e-96	1.1346	0.23	0.201	7.76739e-93	3	ATP8A2	1.14428	Group 4
UNC13C	1.32752e-95	3.9151	0.531	0.246	3.98255e-92	3	UNC13C	2.15854	Group 4
SELENOM	3.89404e-95	1.58686	0.369	0.155	1.16821e-91	3	SELENOM	2.38065	Group 4
ARAP2	2.19021e-94	0.656452	0.346	0.198	6.57062e-91	3	ARAP2	1.74747	Group 4
FGF14	2.85963e-93	2.13217	0.442	0.197	8.5789e-90	3	FGF14	2.24365	Group 4
AC092171.3	3.91522e-93	0.612327	0.345	0.204	1.17457e-89	3	AC092171.3	1.69118	Group 4
HSPG2	4.86682e-93	0.987087	0.147	0.116	1.46005e-89	3	HSPG2	1.26724	Group 4
SORBS21	5.3001e-93	0.450892	0.151	0.244	1.59003e-89	3	SORBS2	0.618852	Group 4
AC007938.3	2.84568e-92	0.919117	0.204	0.215	8.53703e-89	3	AC007938.3	0.948837	Group 4
MYO1B1	3.87923e-92	0.352384	0.39	0.235	1.16377e-88	3	MYO1B	1.65957	Group 4
TRAM2-AS1	4.78595e-92	0.281329	0.298	0.196	1.43579e-88	3	TRAM2-AS1	1.52041	Group 4
LHFPL6	6.41764e-92	0.995634	0.376	0.254	1.92529e-88	3	LHFPL6	1.48031	Group 4
KDR	8.35913e-92	0.34925	0.288	0.194	2.50774e-88	3	KDR	1.48454	Group 4
TMBIM1	1.33139e-91	1.08284	0.149	0.064	3.99418e-88	3	TMBIM1	2.32812	Group 4
CEBPB1	7.05124e-91	0.478898	0.067	0.108	2.11537e-87	3	CEBPB	0.62037	Group 4
DLG21	1.36307e-90	1.36571	0.417	0.214	4.08921e-87	3	DLG2	1.9486	Group 4
EMB	4.04143e-90	1.52515	0.168	0.067	1.21243e-86	3	EMB	2.50746	Group 4
CACNA2D11	4.05325e-90	0.511572	0.633	0.508	1.21597e-86	3	CACNA2D1	1.24606	Group 4
CNTN41	5.25845e-90	1.54912	0.186	0.278	1.57753e-86	3	CNTN4	0.669065	Group 4
PDE4B	1.73191e-88	1.07649	0.423	0.232	5.19574e-85	3	PDE4B	1.82328	Group 4
DOK5	4.73098e-88	0.577529	0.33	0.141	1.41929e-84	3	DOK5	2.34043	Group 4
STEAP4	1.6941e-87	0.369259	0.054	0.107	5.0823e-84	3	STEAP4	0.504673	Group 4
ADAMTS101	5.26828e-87	1.65317	0.378	0.218	1.58048e-83	3	ADAMTS10	1.73394	Group 4
LINC00511	7.47208e-86	1.76827	0.482	0.278	2.24162e-82	3	LINC00511	1.73381	Group 4
GLIPR1L2	1.27655e-85	0.913673	0.133	0.141	3.82965e-82	3	GLIPR1L2	0.943262	Group 4
LPCAT11	1.74777e-85	0.566236	0.377	0.199	5.24332e-82	3	LPCAT1	1.89447	Group 4
NRP1	1.60653e-84	0.796247	0.164	0.122	4.8196e-81	3	NRP1	1.34426	Group 4
SOX61	1.90331e-83	0.365293	0.179	0.254	5.70994e-80	3	SOX6	0.704724	Group 4
ATP2B21	1.92868e-83	1.95878	0.416	0.185	5.78605e-80	3	ATP2B2	2.24865	Group 4
ADAP1	3.89856e-83	0.390163	0.168	0.079	1.16957e-79	3	ADAP1	2.12658	Group 4
ADGRG11	1.03065e-82	1.23726	0.413	0.22	3.09194e-79	3	ADGRG1	1.87727	Group 4
CELF5	2.85131e-82	2.83072	0.404	0.147	8.55394e-79	3	CELF5	2.7483	Group 4
TM4SF1	3.6104e-82	2.4394	0.376	0.171	1.08312e-78	3	TM4SF1	2.19883	Group 4
GRM7	4.99905e-82	2.35846	0.44	0.214	1.49971e-78	3	GRM7	2.05607	Group 4
MBNL2	7.46597e-82	1.55062	0.415	0.216	2.23979e-78	3	MBNL2	1.9213	Group 4
LINC00261	8.60737e-82	1.39242	0.282	0.197	2.58221e-78	3	LINC00261	1.43147	Group 4
AC107398.3	2.05476e-81	2.00615	0.215	0.144	6.16429e-78	3	AC107398.3	1.49306	Group 4
PATJ	6.91441e-81	1.97351	0.415	0.221	2.07432e-77	3	PATJ	1.87783	Group 4
ATP1A1-AS1	7.60024e-81	1.40802	0.341	0.143	2.28007e-77	3	ATP1A1-AS1	2.38462	Group 4
TENM41	8.38698e-81	1.37628	0.315	0.158	2.51609e-77	3	TENM4	1.99367	Group 4
SCX1	9.31255e-81	1.0147	0.36	0.176	2.79377e-77	3	SCX	2.04545	Group 4
PLCB2	1.00157e-80	1.10489	0.133	0.071	3.0047e-77	3	PLCB2	1.87324	Group 4
EFNA5	6.28829e-79	1.05371	0.395	0.194	1.88649e-75	3	EFNA5	2.03608	Group 4
GASK1B	1.43064e-78	1.09591	0.105	0.066	4.29191e-75	3	GASK1B	1.59091	Group 4
RCAN1	4.58804e-78	1.3264	0.243	0.155	1.37641e-74	3	RCAN1	1.56774	Group 4
TUBGCP61	5.75903e-78	0.333237	0.138	0.152	1.72771e-74	3	TUBGCP6	0.907895	Group 4
AC004160.11	1.38821e-77	0.512656	0.31	0.22	4.16462e-74	3	AC004160.1	1.40909	Group 4
VCAN	1.73996e-77	1.4838	0.416	0.189	5.21988e-74	3	VCAN	2.20106	Group 4
GRIK2	5.9286e-77	3.36523	0.479	0.219	1.77858e-73	3	GRIK2	2.18721	Group 4
DRAM1	7.39692e-77	0.632129	0.218	0.156	2.21908e-73	3	DRAM1	1.39744	Group 4
SCN8A	8.71194e-77	2.11392	0.355	0.203	2.61358e-73	3	SCN8A	1.74877	Group 4
CACNA1C1	1.79964e-76	0.759776	0.422	0.191	5.39893e-73	3	CACNA1C	2.20942	Group 4
LMO21	1.88849e-76	0.731249	0.339	0.193	5.66548e-73	3	LMO2	1.75648	Group 4
NBEAL2	3.64498e-76	0.72098	0.152	0.136	1.09349e-72	3	NBEAL2	1.11765	Group 4
GRIN2B2	3.73756e-76	0.557914	0.113	0.244	1.12127e-72	3	GRIN2B	0.463115	Group 4
RGS71	4.17777e-75	1.27047	0.373	0.23	1.25333e-71	3	RGS7	1.62174	Group 4
FJX11	2.58752e-74	0.264068	0.349	0.203	7.76255e-71	3	FJX1	1.71921	Group 4
MOBP	5.20863e-74	0.6482	0.343	0.214	1.56259e-70	3	MOBP	1.6028	Group 4
ABCA11	7.73091e-74	0.493537	0.152	0.172	2.31927e-70	3	ABCA1	0.883721	Group 4
ADCY3	1.76851e-73	1.5017	0.32	0.165	5.30554e-70	3	ADCY3	1.93939	Group 4
CNTN1	4.34642e-73	1.08284	0.502	0.323	1.30393e-69	3	CNTN1	1.55418	Group 4
ZNF5891	5.07439e-73	0.973082	0.36	0.221	1.52232e-69	3	ZNF589	1.62896	Group 4
PAK5	9.39823e-73	2.22862	0.219	0.188	2.81947e-69	3	PAK5	1.16489	Group 4
TSHZ2	1.86422e-72	1.75985	0.427	0.236	5.59267e-69	3	TSHZ2	1.80932	Group 4
TIMP3	2.61249e-72	0.394952	0.293	0.207	7.83746e-69	3	TIMP3	1.41546	Group 4
TESC	1.35844e-71	0.938888	0.133	0.13	4.07533e-68	3	TESC	1.02308	Group 4
AC077690.1	4.33411e-71	2.71025	0.415	0.139	1.30023e-67	3	AC077690.1	2.98561	Group 4
DNAJC12	4.33444e-71	1.36893	0.311	0.166	1.30033e-67	3	DNAJC12	1.87349	Group 4
IGSF101	4.98085e-71	0.721077	0.447	0.275	1.49425e-67	3	IGSF10	1.62545	Group 4
AL355488.1	1.61036e-70	0.624088	0.282	0.177	4.83108e-67	3	AL355488.1	1.59322	Group 4
TNFRSF251	1.67349e-70	1.42296	0.179	0.163	5.02047e-67	3	TNFRSF25	1.09816	Group 4
TMEM9B-AS1	3.1388e-70	0.6646	0.339	0.189	9.41641e-67	3	TMEM9B-AS1	1.79365	Group 4
STMN4	6.29148e-70	2.27828	0.411	0.17	1.88744e-66	3	STMN4	2.41765	Group 4
FSTL5	1.00095e-69	1.49054	0.503	0.362	3.00286e-66	3	FSTL5	1.3895	Group 4
LILRB3	1.08819e-69	0.615025	0.116	0.106	3.26457e-66	3	LILRB3	1.09434	Group 4
PCDH7	2.64353e-69	0.648318	0.397	0.174	7.93058e-66	3	PCDH7	2.28161	Group 4
MC1R	2.51273e-68	0.509887	0.337	0.164	7.5382e-65	3	MC1R	2.05488	Group 4
LINC006651	2.72171e-68	0.471824	0.132	0.239	8.16513e-65	3	LINC00665	0.552301	Group 4
CADM3-AS11	2.82298e-68	0.462897	0.278	0.333	8.46894e-65	3	CADM3-AS1	0.834835	Group 4
PCDHB41	6.1955e-68	1.27899	0.382	0.272	1.85865e-64	3	PCDHB4	1.40441	Group 4
PBXIP11	7.0135e-68	0.463073	0.138	0.128	2.10405e-64	3	PBXIP1	1.07812	Group 4
ZNF317	3.23717e-67	0.744785	0.248	0.191	9.71152e-64	3	ZNF317	1.29843	Group 4
ERC2	5.04144e-67	1.07147	0.347	0.206	1.51243e-63	3	ERC2	1.68447	Group 4
UNC5A	5.16946e-67	1.00734	0.213	0.154	1.55084e-63	3	UNC5A	1.38312	Group 4
NALCN	1.56715e-66	2.4791	0.391	0.12	4.70145e-63	3	NALCN	3.25833	Group 4
SPIN2B	1.61521e-66	0.391837	0.307	0.214	4.84562e-63	3	SPIN2B	1.43458	Group 4
PPM1L	1.83238e-66	1.56836	0.319	0.194	5.49715e-63	3	PPM1L	1.64433	Group 4
TMEM132B	6.98502e-66	0.73509	0.307	0.184	2.09551e-62	3	TMEM132B	1.66848	Group 4
ITGA41	5.48971e-65	0.871716	0.136	0.349	1.64691e-61	3	ITGA4	0.389685	Group 4
RFTN11	7.01691e-65	1.67985	0.302	0.206	2.10507e-61	3	RFTN1	1.46602	Group 4
SPOCK21	1.63294e-64	1.6939	0.383	0.168	4.89882e-61	3	SPOCK2	2.27976	Group 4
ZGLP11	3.30205e-64	0.353154	0.207	0.242	9.90614e-61	3	ZGLP1	0.855372	Group 4
KIF1A	6.69737e-64	0.62155	0.345	0.232	2.00921e-60	3	KIF1A	1.48707	Group 4
RAMP1	9.77506e-64	1.51886	0.262	0.181	2.93252e-60	3	RAMP1	1.44751	Group 4
ALAS11	1.47227e-63	0.979977	0.252	0.182	4.41682e-60	3	ALAS1	1.38462	Group 4
LTC4S	2.89811e-63	0.782359	0.226	0.088	8.69434e-60	3	LTC4S	2.56818	Group 4
DAB11	8.89349e-63	0.634251	0.197	0.335	2.66805e-59	3	DAB1	0.58806	Group 4
SUFU	1.84905e-62	0.49667	0.338	0.234	5.54714e-59	3	SUFU	1.44444	Group 4
UPP1	2.58866e-62	0.743521	0.202	0.175	7.76598e-59	3	UPP1	1.15429	Group 4
SLC12A21	3.6465e-62	1.28124	0.376	0.191	1.09395e-58	3	SLC12A2	1.96859	Group 4
ST8SIA21	5.40398e-62	0.259647	0.244	0.195	1.62119e-58	3	ST8SIA2	1.25128	Group 4
NCAM1	2.06119e-61	0.693022	0.435	0.294	6.18358e-58	3	NCAM1	1.47959	Group 4
SEC24D1	2.3647e-61	1.8701	0.384	0.158	7.0941e-58	3	SEC24D	2.43038	Group 4
ADAMTS7	2.69897e-61	0.517156	0.292	0.161	8.09691e-58	3	ADAMTS7	1.81366	Group 4
ANO5	3.13151e-61	1.01256	0.28	0.157	9.39452e-58	3	ANO5	1.78344	Group 4
COLEC12	3.56302e-61	1.02727	0.318	0.214	1.0689e-57	3	COLEC12	1.48598	Group 4
ALG1L9P1	4.6075e-61	1.20436	0.224	0.195	1.38225e-57	3	ALG1L9P	1.14872	Group 4
GABRD	6.89745e-61	0.869155	0.119	0.098	2.06924e-57	3	GABRD	1.21429	Group 4
B3GAT21	1.891e-60	0.494763	0.136	0.193	5.67301e-57	3	B3GAT2	0.704663	Group 4
AC023157.3	2.37475e-59	0.330335	0.274	0.154	7.12426e-56	3	AC023157.3	1.77922	Group 4
ZNF521	1.04007e-58	3.04228	0.426	0.185	3.1202e-55	3	ZNF521	2.3027	Group 4
NLGN4Y	1.04966e-58	1.55301	0.411	0.217	3.14898e-55	3	NLGN4Y	1.89401	Group 4
AC067930.81	1.36308e-58	0.749421	0.416	0.268	4.08923e-55	3	AC067930.8	1.55224	Group 4
NRXN3	2.00108e-58	1.98503	0.434	0.22	6.00325e-55	3	NRXN3	1.97273	Group 4
DGLUCY1	3.88651e-58	0.29633	0.142	0.177	1.16595e-54	3	DGLUCY	0.80226	Group 4
LSAMP	1.13391e-57	2.47163	0.426	0.194	3.40173e-54	3	LSAMP	2.19588	Group 4
TNFRSF141	1.22316e-57	0.834191	0.134	0.105	3.66948e-54	3	TNFRSF14	1.27619	Group 4
MERTK	1.2629e-57	2.54464	0.292	0.154	3.78869e-54	3	MERTK	1.8961	Group 4
FAM131B	1.92115e-57	1.43855	0.333	0.151	5.76344e-54	3	FAM131B	2.2053	Group 4
TRPM3	3.23226e-57	0.757085	0.402	0.232	9.69677e-54	3	TRPM3	1.73276	Group 4
CUL9	7.49452e-57	0.702614	0.3	0.183	2.24836e-53	3	CUL9	1.63934	Group 4
DYNC1H11	8.39997e-57	0.434121	0.591	0.451	2.51999e-53	3	DYNC1H1	1.31042	Group 4
RIPOR2	9.84149e-57	0.674674	0.469	0.242	2.95245e-53	3	RIPOR2	1.93802	Group 4
EVI2A	2.02962e-56	0.312261	0.171	0.074	6.08887e-53	3	EVI2A	2.31081	Group 4
AP1S3	2.19942e-55	1.25626	0.256	0.184	6.59826e-52	3	AP1S3	1.3913	Group 4
ATR1	2.89185e-55	0.477449	0.144	0.169	8.67556e-52	3	ATR	0.852071	Group 4
DDR2	3.71085e-55	0.555252	0.234	0.203	1.11325e-51	3	DDR2	1.15271	Group 4
NRCAM	5.28254e-55	1.43939	0.466	0.328	1.58476e-51	3	NRCAM	1.42073	Group 4
ITGA3	5.70544e-55	1.90148	0.426	0.22	1.71163e-51	3	ITGA3	1.93636	Group 4
AC239809.31	1.00094e-54	0.531931	0.41	0.3	3.00283e-51	3	AC239809.3	1.36667	Group 4
PTPRD1	1.93816e-54	0.484417	0.39	0.237	5.81449e-51	3	PTPRD	1.64557	Group 4
SLC2A31	2.19414e-54	0.38067	0.133	0.118	6.58242e-51	3	SLC2A3	1.12712	Group 4
CABLES1	2.32193e-54	1.38084	0.264	0.161	6.96579e-51	3	CABLES1	1.63975	Group 4
AC027601.61	3.87335e-54	1.01231	0.333	0.197	1.16201e-50	3	AC027601.6	1.69036	Group 4
ACAP2	6.4999e-54	0.297055	0.174	0.204	1.94997e-50	3	ACAP2	0.852941	Group 4
AC104532.21	6.95894e-54	0.275949	0.172	0.263	2.08768e-50	3	AC104532.2	0.653992	Group 4
PLPP41	7.61719e-54	0.515896	0.208	0.195	2.28516e-50	3	PLPP4	1.06667	Group 4
MEG8	9.27609e-54	0.904095	0.225	0.17	2.78283e-50	3	MEG8	1.32353	Group 4
TTYH1	1.48157e-53	0.30339	0.285	0.159	4.44471e-50	3	TTYH1	1.79245	Group 4
DACT1	1.76198e-53	1.28888	0.325	0.14	5.28593e-50	3	DACT1	2.32143	Group 4
CA41	2.79982e-53	0.647023	0.147	0.293	8.39947e-50	3	CA4	0.501706	Group 4
LINC013571	4.81455e-53	0.585358	0.287	0.196	1.44436e-49	3	LINC01357	1.46429	Group 4
KLHL3	5.54206e-53	1.39443	0.322	0.19	1.66262e-49	3	KLHL3	1.69474	Group 4
MPRIP-AS11	1.40511e-52	0.941242	0.316	0.17	4.21532e-49	3	MPRIP-AS1	1.85882	Group 4
VIPR21	1.57295e-52	1.21745	0.176	0.157	4.71886e-49	3	VIPR2	1.12102	Group 4
CADM2	1.77247e-52	1.68539	0.436	0.292	5.31741e-49	3	CADM2	1.49315	Group 4
AUXG01000058.1	1.91379e-52	2.17452	0.418	0.21	5.74138e-49	3	AUXG01000058.1	1.99048	Group 4
TMEM120B	1.9302e-52	0.515334	0.165	0.166	5.7906e-49	3	TMEM120B	0.993976	Group 4
GABBR2	2.06626e-52	1.35199	0.375	0.187	6.19879e-49	3	GABBR2	2.00535	Group 4
ROBO1	3.58729e-52	0.90282	0.35	0.253	1.07619e-48	3	ROBO1	1.3834	Group 4
PLXDC21	4.75937e-52	0.266468	0.305	0.165	1.42781e-48	3	PLXDC2	1.84848	Group 4
ATP2B41	5.15076e-52	0.422927	0.144	0.248	1.54523e-48	3	ATP2B4	0.580645	Group 4
SLC16A10	9.6079e-52	1.16845	0.478	0.292	2.88237e-48	3	SLC16A10	1.63699	Group 4
TRANK1	1.01936e-51	1.49114	0.38	0.179	3.05809e-48	3	TRANK1	2.12291	Group 4
RIPPLY2	1.92447e-51	1.60583	0.311	0.18	5.77342e-48	3	RIPPLY2	1.72778	Group 4
CLCN3	2.01353e-51	0.560732	0.433	0.275	6.04058e-48	3	CLCN3	1.57455	Group 4
MICAL1	3.93087e-51	1.59587	0.398	0.218	1.17926e-47	3	MICAL1	1.82569	Group 4
CBLN1	1.16825e-50	0.724733	0.333	0.214	3.50474e-47	3	CBLN1	1.55607	Group 4
SYT11	2.31504e-50	1.2879	0.431	0.215	6.94512e-47	3	SYT11	2.00465	Group 4
MSANTD21	4.19054e-50	0.289428	0.287	0.211	1.25716e-46	3	MSANTD2	1.36019	Group 4
EBF4	4.85436e-50	0.74256	0.36	0.185	1.45631e-46	3	EBF4	1.94595	Group 4
ZNF337-AS11	6.48071e-50	0.497845	0.177	0.169	1.94421e-46	3	ZNF337-AS1	1.04734	Group 4
IZUMO4	1.57815e-49	0.663433	0.169	0.139	4.73445e-46	3	IZUMO4	1.21583	Group 4
SLC9A1	1.99486e-49	0.264235	0.242	0.174	5.98457e-46	3	SLC9A1	1.3908	Group 4
EPAS11	2.91727e-49	0.739146	0.224	0.155	8.75182e-46	3	EPAS1	1.44516	Group 4
DCBLD2	3.97024e-49	0.455993	0.335	0.249	1.19107e-45	3	DCBLD2	1.34538	Group 4
SAMD5	4.27812e-49	0.956988	0.219	0.162	1.28343e-45	3	SAMD5	1.35185	Group 4
MBNL11	6.54645e-49	0.286402	0.124	0.227	1.96393e-45	3	MBNL1	0.546256	Group 4
AL022313.4	8.82704e-49	0.421871	0.28	0.23	2.64811e-45	3	AL022313.4	1.21739	Group 4
BAG3	9.12353e-49	0.682623	0.135	0.21	2.73706e-45	3	BAG3	0.642857	Group 4
ERBB41	9.8546e-49	0.61656	0.388	0.258	2.95638e-45	3	ERBB4	1.50388	Group 4
AC105402.31	1.01416e-48	1.10813	0.341	0.19	3.04248e-45	3	AC105402.3	1.79474	Group 4
SYNE2	2.57557e-48	0.372527	0.578	0.481	7.7267e-45	3	SYNE2	1.20166	Group 4
COBLL11	3.06422e-48	0.668098	0.278	0.235	9.19267e-45	3	COBLL1	1.18298	Group 4
TMEM59L	5.19886e-48	2.58086	0.412	0.208	1.55966e-44	3	TMEM59L	1.98077	Group 4
ENHO	8.09204e-48	1.63844	0.235	0.171	2.42761e-44	3	ENHO	1.37427	Group 4
SPATS2L	1.37172e-47	1.51658	0.17	0.262	4.11515e-44	3	SPATS2L	0.648855	Group 4
VWA1	2.04712e-47	0.853934	0.166	0.164	6.14137e-44	3	VWA1	1.0122	Group 4
AL928970.1	4.11875e-47	0.585444	0.14	0.15	1.23563e-43	3	AL928970.1	0.933333	Group 4
NAV2	4.43e-47	1.81798	0.346	0.233	1.329e-43	3	NAV2	1.48498	Group 4
IGFBP2	4.82196e-47	0.979316	0.335	0.185	1.44659e-43	3	IGFBP2	1.81081	Group 4
DCLK21	4.88324e-47	0.28198	0.356	0.228	1.46497e-43	3	DCLK2	1.5614	Group 4
CEMIP2	2.7738e-46	0.792226	0.226	0.233	8.32139e-43	3	CEMIP2	0.969957	Group 4
MYT1L1	2.81703e-46	0.294443	0.607	0.491	8.45108e-43	3	MYT1L	1.23625	Group 4
PTPN20	4.4277e-46	1.56188	0.452	0.319	1.32831e-42	3	PTPN20	1.41693	Group 4
AC245060.51	6.96523e-46	0.765965	0.36	0.2	2.08957e-42	3	AC245060.5	1.8	Group 4
SV2B	8.45559e-46	2.03249	0.378	0.193	2.53668e-42	3	SV2B	1.95855	Group 4
SPDYE31	1.08104e-45	0.377112	0.135	0.131	3.24313e-42	3	SPDYE3	1.03053	Group 4
RELN	1.29249e-45	1.66929	0.437	0.17	3.87747e-42	3	RELN	2.57059	Group 4
CCDC144A1	1.42403e-45	1.64705	0.476	0.305	4.27209e-42	3	CCDC144A	1.56066	Group 4
SFRP11	1.88485e-45	0.969046	0.142	0.124	5.65455e-42	3	SFRP1	1.14516	Group 4
ITGA6	2.34534e-45	1.01144	0.113	0.1	7.03603e-42	3	ITGA6	1.13	Group 4
ADAMTS131	4.47978e-45	0.402179	0.198	0.234	1.34394e-41	3	ADAMTS13	0.846154	Group 4
SMC5-AS1	6.28684e-45	0.37637	0.174	0.175	1.88605e-41	3	SMC5-AS1	0.994286	Group 4
EYS	7.15842e-45	0.551711	0.146	0.312	2.14753e-41	3	EYS	0.467949	Group 4
CHRNA41	2.7707e-44	0.740598	0.193	0.245	8.31209e-41	3	CHRNA4	0.787755	Group 4
FRAS1	7.43258e-44	1.55154	0.451	0.194	2.22977e-40	3	FRAS1	2.32474	Group 4
STK31	7.49432e-44	0.624948	0.124	0.145	2.2483e-40	3	STK31	0.855172	Group 4
AC245060.61	7.92665e-44	0.499637	0.248	0.238	2.378e-40	3	AC245060.6	1.04202	Group 4
SCN9A	4.16568e-43	1.76162	0.399	0.254	1.2497e-39	3	SCN9A	1.57087	Group 4
ZNF502	5.00934e-43	1.27453	0.288	0.222	1.5028e-39	3	ZNF502	1.2973	Group 4
DGKD	5.15809e-43	0.916284	0.259	0.16	1.54743e-39	3	DGKD	1.61875	Group 4
GALT	5.78578e-43	0.510626	0.337	0.206	1.73573e-39	3	GALT	1.63592	Group 4
FBN3	5.98236e-43	0.75552	0.167	0.217	1.79471e-39	3	FBN3	0.769585	Group 4
CXADR	7.98666e-43	0.703816	0.47	0.331	2.396e-39	3	CXADR	1.41994	Group 4
PLXNA2	9.58228e-43	1.58056	0.375	0.252	2.87468e-39	3	PLXNA2	1.4881	Group 4
CASK	1.02102e-42	1.34526	0.378	0.206	3.06305e-39	3	CASK	1.83495	Group 4
MAP4K1	1.31548e-42	0.861314	0.158	0.149	3.94644e-39	3	MAP4K1	1.0604	Group 4
TEP11	1.37021e-42	0.417452	0.149	0.237	4.11063e-39	3	TEP1	0.628692	Group 4
GLCE	3.77496e-42	0.820902	0.296	0.158	1.13249e-38	3	GLCE	1.87342	Group 4
RIC31	4.96069e-42	0.308913	0.369	0.257	1.48821e-38	3	RIC3	1.4358	Group 4
MIR497HG1	8.38106e-42	0.676294	0.306	0.219	2.51432e-38	3	MIR497HG	1.39726	Group 4
NR2F1-AS11	8.87129e-42	1.03483	0.286	0.217	2.66139e-38	3	NR2F1-AS1	1.31797	Group 4
AC109460.21	2.41862e-41	0.672704	0.31	0.191	7.25587e-38	3	AC109460.2	1.62304	Group 4
PGBD21	3.89621e-41	0.423834	0.14	0.217	1.16886e-37	3	PGBD2	0.645161	Group 4
PAN31	4.20291e-41	0.657356	0.278	0.187	1.26087e-37	3	PAN3	1.48663	Group 4
AFAP1L11	7.0937e-41	0.762077	0.055	0.109	2.12811e-37	3	AFAP1L1	0.504587	Group 4
TRPS1	7.09965e-41	0.419101	0.137	0.094	2.1299e-37	3	TRPS1	1.45745	Group 4
CHRD	8.92827e-41	2.19815	0.345	0.185	2.67848e-37	3	CHRD	1.86486	Group 4
FBXL81	2.01772e-40	0.953975	0.291	0.149	6.05316e-37	3	FBXL8	1.95302	Group 4
AL049828.11	2.47445e-40	1.85849	0.33	0.187	7.42334e-37	3	AL049828.1	1.76471	Group 4
LAMA1	3.66488e-40	0.559431	0.205	0.106	1.09946e-36	3	LAMA1	1.93396	Group 4
HTRA1	3.67957e-40	0.649947	0.212	0.218	1.10387e-36	3	HTRA1	0.972477	Group 4
AC048341.2	5.23599e-40	0.997269	0.359	0.257	1.5708e-36	3	AC048341.2	1.39689	Group 4
ASAH1	5.36931e-40	0.26004	0.171	0.161	1.61079e-36	3	ASAH1	1.06211	Group 4
PDE3B1	7.39806e-40	0.757362	0.28	0.196	2.21942e-36	3	PDE3B	1.42857	Group 4
GALNT8	7.85715e-40	1.43778	0.32	0.171	2.35715e-36	3	GALNT8	1.87135	Group 4
SERINC1	8.33403e-40	0.770522	0.523	0.314	2.50021e-36	3	SERINC1	1.66561	Group 4
RASGRP11	1.14367e-39	1.25649	0.261	0.22	3.431e-36	3	RASGRP1	1.18636	Group 4
TMEM63C	1.43365e-39	1.22401	0.354	0.166	4.30096e-36	3	TMEM63C	2.13253	Group 4
CLCN6	1.56947e-39	0.535207	0.202	0.163	4.7084e-36	3	CLCN6	1.23926	Group 4
PRMT71	1.30662e-38	0.305525	0.29	0.143	3.91987e-35	3	PRMT7	2.02797	Group 4
CDH24	2.21908e-38	0.495325	0.212	0.217	6.65723e-35	3	CDH24	0.976959	Group 4
ITM2B	3.28478e-38	0.540546	0.428	0.358	9.85435e-35	3	ITM2B	1.19553	Group 4
PRKY	3.30007e-38	0.294828	0.151	0.238	9.9002e-35	3	PRKY	0.634454	Group 4
MCU1	5.07506e-38	0.554043	0.286	0.205	1.52252e-34	3	MCU	1.39512	Group 4
MST11	5.32295e-38	0.263267	0.268	0.3	1.59689e-34	3	MST1	0.893333	Group 4
NCAM2	8.51359e-38	2.48647	0.434	0.251	2.55408e-34	3	NCAM2	1.72908	Group 4
STEAP3	1.20245e-37	1.72288	0.35	0.212	3.60736e-34	3	STEAP3	1.65094	Group 4
TARSL21	1.39318e-37	0.356795	0.193	0.203	4.17955e-34	3	TARSL2	0.950739	Group 4
RANGRF1	2.03906e-37	0.290594	0.297	0.212	6.11719e-34	3	RANGRF	1.40094	Group 4
PTPRK1	2.34609e-37	1.00413	0.331	0.225	7.03828e-34	3	PTPRK	1.47111	Group 4
PNPLA7	2.75906e-37	0.936795	0.122	0.103	8.27719e-34	3	PNPLA7	1.18447	Group 4
TRAPPC81	3.89649e-37	1.00622	0.133	0.172	1.16895e-33	3	TRAPPC8	0.773256	Group 4
AEBP11	4.21022e-37	0.391671	0.157	0.185	1.26307e-33	3	AEBP1	0.848649	Group 4
MSI21	4.50292e-37	0.575595	0.374	0.26	1.35087e-33	3	MSI2	1.43846	Group 4
DSEL	5.08424e-37	1.35485	0.281	0.157	1.52527e-33	3	DSEL	1.78981	Group 4
CAST	5.15437e-37	2.02081	0.28	0.222	1.54631e-33	3	CAST	1.26126	Group 4
AC113349.11	5.22624e-37	1.02612	0.189	0.164	1.56787e-33	3	AC113349.1	1.15244	Group 4
LRRD1	6.6245e-37	0.444746	0.221	0.138	1.98735e-33	3	LRRD1	1.60145	Group 4
DGKA	8.83462e-37	1.61806	0.346	0.181	2.65039e-33	3	DGKA	1.9116	Group 4
CALM1	9.06451e-37	0.326913	0.574	0.488	2.71935e-33	3	CALM1	1.17623	Group 4
NRP2	1.06212e-36	2.09047	0.279	0.172	3.18637e-33	3	NRP2	1.62209	Group 4
ARHGAP29	1.95562e-36	1.05564	0.285	0.185	5.86685e-33	3	ARHGAP29	1.54054	Group 4
ASNS1	2.0692e-36	0.720401	0.17	0.207	6.20759e-33	3	ASNS	0.821256	Group 4
ASIC1	2.62151e-36	0.412283	0.355	0.211	7.86452e-33	3	ASIC1	1.68246	Group 4
AMH	3.31185e-36	0.756953	0.252	0.189	9.93555e-33	3	AMH	1.33333	Group 4
GABRA1	3.58197e-36	1.08917	0.318	0.217	1.07459e-32	3	GABRA1	1.46544	Group 4
CALCRL	5.35477e-36	0.477798	0.055	0.118	1.60643e-32	3	CALCRL	0.466102	Group 4
NOVA1	5.58189e-36	0.670787	0.371	0.256	1.67457e-32	3	NOVA1	1.44922	Group 4
SIRPA	7.36832e-36	2.26764	0.295	0.113	2.2105e-32	3	SIRPA	2.61062	Group 4
AP001442.11	9.8022e-36	0.676252	0.277	0.149	2.94066e-32	3	AP001442.1	1.85906	Group 4
CNTNAP1	1.1658e-35	0.600285	0.236	0.163	3.4974e-32	3	CNTNAP1	1.44785	Group 4
AC211486.51	1.29213e-35	0.540546	0.235	0.162	3.87639e-32	3	AC211486.5	1.45062	Group 4
ADCYAP1R1	1.85736e-35	2.27137	0.343	0.18	5.57208e-32	3	ADCYAP1R1	1.90556	Group 4
DBNDD2	2.38755e-35	0.533882	0.227	0.205	7.16265e-32	3	DBNDD2	1.10732	Group 4
LZTS31	2.82182e-35	1.19542	0.352	0.196	8.46545e-32	3	LZTS3	1.79592	Group 4
SERPINI11	5.03863e-35	1.83236	0.393	0.222	1.51159e-31	3	SERPINI1	1.77027	Group 4
COL9A21	5.14335e-35	1.07822	0.243	0.175	1.54301e-31	3	COL9A2	1.38857	Group 4
AC003681.11	1.32713e-34	0.519554	0.197	0.202	3.98139e-31	3	AC003681.1	0.975248	Group 4
AC092958.41	1.52441e-34	0.485757	0.164	0.185	4.57322e-31	3	AC092958.4	0.886486	Group 4
ZEB2	1.68225e-34	0.304496	0.346	0.321	5.04676e-31	3	ZEB2	1.07788	Group 4
PIANP	1.86218e-34	1.41048	0.36	0.186	5.58655e-31	3	PIANP	1.93548	Group 4
PCDH17	2.96686e-34	1.05739	0.383	0.243	8.90058e-31	3	PCDH17	1.57613	Group 4
ROM1	3.40284e-34	0.639321	0.139	0.237	1.02085e-30	3	ROM1	0.586498	Group 4
CIT1	3.8168e-34	1.00219	0.349	0.264	1.14504e-30	3	CIT	1.32197	Group 4
SRGAP11	4.57604e-34	1.30387	0.326	0.221	1.37281e-30	3	SRGAP1	1.47511	Group 4
TRIM67	7.97246e-34	1.45874	0.301	0.176	2.39174e-30	3	TRIM67	1.71023	Group 4
SNCAIP1	9.35345e-34	0.868168	0.336	0.223	2.80604e-30	3	SNCAIP	1.50673	Group 4
LZTFL1	9.73714e-34	0.586348	0.149	0.192	2.92114e-30	3	LZTFL1	0.776042	Group 4
CARD91	1.11472e-33	0.633251	0.107	0.108	3.34416e-30	3	CARD9	0.990741	Group 4
CD2AP1	1.32966e-33	0.939359	0.148	0.216	3.98897e-30	3	CD2AP	0.685185	Group 4
VPS13C1	2.62723e-33	0.520924	0.439	0.309	7.88169e-30	3	VPS13C	1.42071	Group 4
C1QTNF4	2.87313e-33	0.85129	0.38	0.265	8.61939e-30	3	C1QTNF4	1.43396	Group 4
SNHG211	3.61341e-33	1.35125	0.327	0.222	1.08402e-29	3	SNHG21	1.47297	Group 4
AC016065.11	5.45908e-33	0.347339	0.308	0.262	1.63772e-29	3	AC016065.1	1.17557	Group 4
MIA21	6.10175e-33	0.28166	0.21	0.224	1.83052e-29	3	MIA2	0.9375	Group 4
RGS21	1.17423e-32	0.891671	0.179	0.13	3.52269e-29	3	RGS2	1.37692	Group 4
SLITRK4	1.44677e-32	1.95475	0.367	0.176	4.34031e-29	3	SLITRK4	2.08523	Group 4
SNCA	2.61571e-32	1.44902	0.308	0.166	7.84713e-29	3	SNCA	1.85542	Group 4
ARID5B	4.02569e-32	0.765706	0.163	0.182	1.20771e-28	3	ARID5B	0.895604	Group 4
DAAM21	5.12036e-32	0.69405	0.297	0.221	1.53611e-28	3	DAAM2	1.34389	Group 4
ZNF483	5.2186e-32	1.31815	0.305	0.142	1.56558e-28	3	ZNF483	2.14789	Group 4
CALM2	5.5129e-32	0.253732	0.439	0.412	1.65387e-28	3	CALM2	1.06553	Group 4
FUT9	5.62355e-32	2.65266	0.393	0.202	1.68706e-28	3	FUT9	1.94554	Group 4
LINC-PINT	8.33873e-32	1.56758	0.232	0.159	2.50162e-28	3	LINC-PINT	1.45912	Group 4
LIME11	8.51144e-32	0.749831	0.282	0.177	2.55343e-28	3	LIME1	1.59322	Group 4
SLC22A17	1.03605e-31	1.20774	0.381	0.18	3.10815e-28	3	SLC22A17	2.11667	Group 4
RIMS22	1.06385e-31	0.563954	0.297	0.21	3.19155e-28	3	RIMS2	1.41429	Group 4
AC092279.11	1.55159e-31	0.289146	0.164	0.166	4.65477e-28	3	AC092279.1	0.987952	Group 4
MEF2C1	1.7127e-31	0.838697	0.102	0.105	5.1381e-28	3	MEF2C	0.971429	Group 4
LINC023631	1.75617e-31	0.289001	0.209	0.131	5.26851e-28	3	LINC02363	1.59542	Group 4
KIF5A	1.76023e-31	0.926817	0.326	0.169	5.2807e-28	3	KIF5A	1.92899	Group 4
AC009120.21	1.84551e-31	0.304879	0.299	0.217	5.53654e-28	3	AC009120.2	1.37788	Group 4
MAGI11	2.84835e-31	1.43299	0.28	0.193	8.54505e-28	3	MAGI1	1.45078	Group 4
CACNA1A	3.53326e-31	2.12804	0.366	0.193	1.05998e-27	3	CACNA1A	1.89637	Group 4
HOPX	4.39146e-31	0.679388	0.131	0.138	1.31744e-27	3	HOPX	0.949275	Group 4
MEGF81	4.42103e-31	0.571524	0.203	0.155	1.32631e-27	3	MEGF8	1.30968	Group 4
MMP25-AS1	4.4899e-31	0.417109	0.216	0.266	1.34697e-27	3	MMP25-AS1	0.81203	Group 4
MCTP12	4.76354e-31	0.675998	0.36	0.258	1.42906e-27	3	MCTP1	1.39535	Group 4
FAT11	5.3413e-31	0.70099	0.413	0.311	1.60239e-27	3	FAT1	1.32797	Group 4
SSTR2	7.4642e-31	1.2116	0.51	0.401	2.23926e-27	3	SSTR2	1.27182	Group 4
RFX3-AS11	7.51169e-31	0.652225	0.246	0.171	2.25351e-27	3	RFX3-AS1	1.4386	Group 4
TWNK1	9.96785e-31	0.789952	0.193	0.151	2.99035e-27	3	TWNK	1.27815	Group 4
LINC020321	1.07293e-30	0.689202	0.245	0.289	3.21879e-27	3	LINC02032	0.847751	Group 4
NTF31	1.1679e-30	0.884213	0.243	0.2	3.50371e-27	3	NTF3	1.215	Group 4
PIGO	1.39875e-30	0.620913	0.157	0.204	4.19624e-27	3	PIGO	0.769608	Group 4
SEMA6D	2.65274e-30	2.18172	0.391	0.23	7.95821e-27	3	SEMA6D	1.7	Group 4
SLC9A3-AS11	4.05314e-30	0.728399	0.407	0.246	1.21594e-26	3	SLC9A3-AS1	1.65447	Group 4
SLC4A81	5.4925e-30	1.54936	0.37	0.178	1.64775e-26	3	SLC4A8	2.07865	Group 4
ITM2C	7.47981e-30	0.899748	0.301	0.149	2.24394e-26	3	ITM2C	2.02013	Group 4
AL356776.2	1.40906e-29	0.295279	0.116	0.156	4.22719e-26	3	AL356776.2	0.74359	Group 4
L3MBTL1	1.46105e-29	1.03863	0.364	0.202	4.38315e-26	3	L3MBTL1	1.80198	Group 4
STAT2	2.13445e-29	0.321106	0.312	0.187	6.40336e-26	3	STAT2	1.66845	Group 4
BCL2L151	2.49746e-29	0.506418	0.326	0.208	7.49237e-26	3	BCL2L15	1.56731	Group 4
ANAPC21	2.52853e-29	0.745764	0.142	0.197	7.58558e-26	3	ANAPC2	0.720812	Group 4
CDON	3.10546e-29	0.920584	0.371	0.256	9.31638e-26	3	CDON	1.44922	Group 4
EPG5	3.41681e-29	1.01146	0.186	0.19	1.02504e-25	3	EPG5	0.978947	Group 4
NSMAF	4.41057e-29	1.18165	0.18	0.184	1.32317e-25	3	NSMAF	0.978261	Group 4
NR4A21	4.46249e-29	0.883878	0.109	0.131	1.33875e-25	3	NR4A2	0.832061	Group 4
RSKR1	7.93583e-29	0.920604	0.147	0.158	2.38075e-25	3	RSKR	0.93038	Group 4
PPL	1.71438e-28	0.995793	0.278	0.175	5.14314e-25	3	PPL	1.58857	Group 4
PACS2	3.37718e-28	1.57156	0.133	0.182	1.01316e-24	3	PACS2	0.730769	Group 4
TSC21	3.63587e-28	0.706626	0.237	0.216	1.09076e-24	3	TSC2	1.09722	Group 4
TMEM131L	3.6993e-28	0.269988	0.233	0.127	1.10979e-24	3	TMEM131L	1.83465	Group 4
KCNAB31	3.70681e-28	0.555675	0.327	0.218	1.11204e-24	3	KCNAB3	1.5	Group 4
MACF12	4.4418e-28	0.326659	0.555	0.471	1.33254e-24	3	MACF1	1.17834	Group 4
CLDN11	9.3072e-28	0.896148	0.233	0.195	2.79216e-24	3	CLDN11	1.19487	Group 4
MT31	1.08432e-27	0.477491	0.114	0.111	3.25295e-24	3	MT3	1.02703	Group 4
CLCN21	1.14249e-27	1.13332	0.422	0.296	3.42746e-24	3	CLCN2	1.42568	Group 4
AL359881.21	1.26362e-27	0.700928	0.154	0.101	3.79085e-24	3	AL359881.2	1.52475	Group 4
PWRN1	1.43756e-27	1.58633	0.394	0.225	4.31268e-24	3	PWRN1	1.75111	Group 4
GPR155	2.13273e-27	1.38159	0.389	0.265	6.39819e-24	3	GPR155	1.46792	Group 4
PHLPP1	3.06489e-27	1.29872	0.307	0.228	9.19468e-24	3	PHLPP1	1.34649	Group 4
PCNX1	3.43309e-27	0.253525	0.228	0.174	1.02993e-23	3	PCNX1	1.31034	Group 4
AKAP12	3.66065e-27	0.574645	0.267	0.209	1.0982e-23	3	AKAP12	1.27751	Group 4
BCLAF3	3.97605e-27	1.86677	0.246	0.169	1.19282e-23	3	BCLAF3	1.45562	Group 4
IFIT31	4.87738e-27	1.07899	0.194	0.177	1.46321e-23	3	IFIT3	1.09605	Group 4
KCNA1	9.41653e-27	1.16052	0.341	0.211	2.82496e-23	3	KCNA1	1.61611	Group 4
EDIL3	1.45424e-26	0.917371	0.4	0.277	4.36271e-23	3	EDIL3	1.44404	Group 4
ZNF6531	2.72248e-26	0.421175	0.233	0.201	8.16744e-23	3	ZNF653	1.1592	Group 4
KANK2	3.18859e-26	0.278764	0.238	0.197	9.56578e-23	3	KANK2	1.20812	Group 4
TAF1C2	3.41976e-26	0.394012	0.176	0.195	1.02593e-22	3	TAF1C	0.902564	Group 4
PID11	3.9369e-26	1.22362	0.055	0.102	1.18107e-22	3	PID1	0.539216	Group 4
CDH15	4.29118e-26	0.669163	0.327	0.182	1.28735e-22	3	CDH15	1.7967	Group 4
KIT	7.99522e-26	0.803673	0.297	0.165	2.39857e-22	3	KIT	1.8	Group 4
AAK11	8.23066e-26	0.274087	0.206	0.204	2.4692e-22	3	AAK1	1.0098	Group 4
RMST	8.2578e-26	2.02945	0.219	0.165	2.47734e-22	3	RMST	1.32727	Group 4
APC21	1.09049e-25	1.57463	0.372	0.167	3.27147e-22	3	APC2	2.22754	Group 4
HECW21	1.36839e-25	0.5443	0.216	0.201	4.10518e-22	3	HECW2	1.07463	Group 4
WDR171	1.50203e-25	0.812154	0.21	0.174	4.50608e-22	3	WDR17	1.2069	Group 4
PEX6	1.54191e-25	0.512831	0.323	0.216	4.62574e-22	3	PEX6	1.49537	Group 4
AR	1.68174e-25	0.994994	0.223	0.117	5.04522e-22	3	AR	1.90598	Group 4
IGDCC4	1.75126e-25	0.631425	0.203	0.182	5.25379e-22	3	IGDCC4	1.11538	Group 4
ABCB91	2.21543e-25	0.418988	0.167	0.149	6.64628e-22	3	ABCB9	1.12081	Group 4
SEMA4D	2.82821e-25	1.69263	0.338	0.155	8.48464e-22	3	SEMA4D	2.18065	Group 4
DYNC1I1	3.57064e-25	1.59888	0.408	0.192	1.07119e-21	3	DYNC1I1	2.125	Group 4
CNRIP11	7.12611e-25	0.569999	0.256	0.2	2.13783e-21	3	CNRIP1	1.28	Group 4
PTPRG1	7.28639e-25	1.70622	0.3	0.17	2.18592e-21	3	PTPRG	1.76471	Group 4
[truncated: 4,237 more rows]
[truncated: 1 more columns]

## Sheet: Sheet2
GPX33	4.48035e-211	1.45715	0.994	0.244	1.34411e-207	8	GPX3	4.07377
GUCY2D2	1.94112e-208	1.6373	0.989	0.25	5.82336e-205	8	GUCY2D	3.956
LRRC8C1	6.02869e-150	1.13751	0.578	0.075	1.80861e-146	8	LRRC8C	7.70667
TLE42	1.33382e-199	1.76144	0.969	0.137	4.00146e-196	8	TLE4	7.07299
ICAM34	2.65799e-152	0.319631	0.924	0.134	7.97398e-149	8	ICAM3	6.89552
PLAAT32	5.62798e-139	0.279347	0.686	0.102	1.68839e-135	8	PLAAT3	6.72549
AL445524.14	5.02642e-190	1.44392	0.986	0.156	1.50793e-186	8	AL445524.1	6.32051
TESC4	1.28168e-118	1.90253	0.768	0.122	3.84503e-115	8	TESC	6.29508
AL139424.21	5.06161e-187	0.385548	0.975	0.156	1.51848e-183	8	AL139424.2	6.25
WSCD24	5.62995e-129	0.482931	0.567	0.095	1.68899e-125	8	WSCD2	5.96842
GLIPR1L23	2.17523e-83	0.72537	0.768	0.133	6.5257e-80	8	GLIPR1L2	5.77444
SENP82	1.09095e-184	1.20048	0.969	0.174	3.27285e-181	8	SENP8	5.56897
FOXO12	1.08904e-177	1.88759	0.98	0.179	3.26711e-174	8	FOXO1	5.47486
PCCA-DT3	2.28215e-132	1.31355	0.887	0.167	6.84645e-129	8	PCCA-DT	5.31138
CEP1263	7.23905e-144	1.41287	0.895	0.169	2.17172e-140	8	CEP126	5.29586
RHOC2	3.38645e-162	2.46354	0.932	0.177	1.01593e-158	8	RHOC	5.26554
AC068473.5	5.1925e-158	1.2271	0.946	0.188	1.55775e-154	8	AC068473.5	5.03191
AC004918.14	1.54194e-189	1.88077	0.969	0.194	4.62582e-186	8	AC004918.1	4.99485
PLAGL21	8.89031e-120	0.335096	0.858	0.192	2.66709e-116	8	PLAGL2	4.46875
LRIG13	2.224e-145	2.6615	0.929	0.209	6.67199e-142	8	LRIG1	4.44498
ZC3HAV11	2.41783e-128	0.48224	0.839	0.189	7.25348e-125	8	ZC3HAV1	4.43915
DDX582	1.4004e-133	1.57074	0.867	0.204	4.20119e-130	8	DDX58	4.25
ALDH1B1	4.2867e-106	1.64495	0.839	0.2	1.28601e-102	8	ALDH1B1	4.195
IKZF1	0.000228805	2.2274	0.116	0.028	0.686414	8	IKZF1	4.14286
PTGER22	1.58228e-106	2.29749	0.779	0.19	4.74685e-103	8	PTGER2	4.1
IPPK1	1.32273e-123	0.803789	0.878	0.215	3.96818e-120	8	IPPK	4.08372
NPAS3	1.6487e-57	0.620573	0.652	0.16	4.9461e-54	8	NPAS3	4.075
ATG71	1.30955e-116	0.497728	0.79	0.196	3.92866e-113	8	ATG7	4.03061
ROM11	1.4475e-123	2.70984	0.873	0.218	4.34251e-120	8	ROM1	4.00459
LIPT11	3.97218e-73	1.52156	0.62	0.159	1.19165e-69	8	LIPT1	3.89937
SLC8A21	9.26821e-124	0.697943	0.875	0.231	2.78046e-120	8	SLC8A2	3.78788
IL6R	1.11349e-23	0.390185	0.116	0.032	3.34048e-20	8	IL6R	3.625
AC016065.13	2.24139e-135	0.871214	0.941	0.26	6.72416e-132	8	AC016065.1	3.61923
ACADS1	5.8844e-54	2.19746	0.564	0.156	1.76532e-50	8	ACADS	3.61538
ART31	1.47357e-105	1.28946	0.918	0.26	4.4207e-102	8	ART3	3.53077
CADM12	9.8117e-111	0.721924	0.924	0.263	2.94351e-107	8	CADM1	3.51331
KCNH61	4.67638e-90	0.463305	0.728	0.21	1.40291e-86	8	KCNH6	3.46667
KIF16B2	5.00563e-68	0.515582	0.569	0.168	1.50169e-64	8	KIF16B	3.3869
VASP2	3.20835e-86	0.572166	0.7	0.208	9.62505e-83	8	VASP	3.36538
ABCB102	8.89413e-121	0.803963	0.904	0.269	2.66824e-117	8	ABCB10	3.36059
IGSF9B2	3.44991e-67	0.971056	0.629	0.19	1.03497e-63	8	IGSF9B	3.31053
PYM11	5.37055e-85	1.15206	0.657	0.2	1.61116e-81	8	PYM1	3.285
ZBTB20-AS21	5.14118e-111	1.75815	0.901	0.285	1.54236e-107	8	ZBTB20-AS2	3.1614
ATP1B21	1.51624e-79	0.765995	0.686	0.217	4.54872e-76	8	ATP1B2	3.16129
ZDHHC83	5.12429e-25	1.70313	0.456	0.145	1.53729e-21	8	ZDHHC8	3.14483
AL138762.13	1.49544e-46	1.68809	0.572	0.19	4.48632e-43	8	AL138762.1	3.01053
KCNQ1OT12	1.77021e-86	0.519968	0.819	0.277	5.31062e-83	8	KCNQ1OT1	2.95668
BBS52	2.42079e-62	1.92991	0.479	0.167	7.26236e-59	8	BBS5	2.86826
FBXO364	3.55393e-66	0.820166	0.745	0.26	1.06618e-62	8	FBXO36	2.86538
ZNF5892	4.30217e-69	0.566711	0.652	0.232	1.29065e-65	8	ZNF589	2.81034
ADGRV11	2.23874e-82	0.908195	0.847	0.303	6.71623e-79	8	ADGRV1	2.79538
CADM3-AS13	2.16836e-104	1.63796	0.887	0.319	6.50507e-101	8	CADM3-AS1	2.78056
AC099791.23	8.01842e-85	1.66358	0.81	0.296	2.40553e-81	8	AC099791.2	2.73649
TPH11	8.4027e-115	1.70902	0.941	0.344	2.52081e-111	8	TPH1	2.73547
OLFM32	2.58291e-65	1.99478	0.637	0.233	7.74872e-62	8	OLFM3	2.73391
PIEZO12	1.10625e-12	1.02456	0.36	0.134	3.31874e-09	8	PIEZO1	2.68657
PCDHB42	6.36991e-54	2.61408	0.722	0.279	1.91097e-50	8	PCDHB4	2.58781
ZNF385B2	1.19427e-117	1.12959	0.926	0.363	3.5828e-114	8	ZNF385B	2.55096
RASL10A1	2.7629e-61	1.09173	0.555	0.219	8.28869e-58	8	RASL10A	2.53425
VSIR2	5.09323e-31	0.619532	0.261	0.105	1.52797e-27	8	VSIR	2.48571
LHX42	2.65186e-51	0.786022	0.714	0.295	7.95559e-48	8	LHX4	2.42034
KCNAB12	7.04495e-56	0.871931	0.728	0.301	2.11349e-52	8	KCNAB1	2.4186
TMEM176B2	4.41852e-31	1.75298	0.499	0.208	1.32556e-27	8	TMEM176B	2.39904
COL4A22	7.67774e-55	1.16898	0.422	0.176	2.30332e-51	8	COL4A2	2.39773
AC022098.13	4.59443e-35	1.00838	0.425	0.181	1.37833e-31	8	AC022098.1	2.34807
PCDH92	1.66252e-93	2.45148	0.946	0.406	4.98756e-90	8	PCDH9	2.33005
LAPTM4B2	2.40381e-47	0.918016	0.581	0.253	7.21143e-44	8	LAPTM4B	2.29644
PTPN141	2.60933e-23	0.966508	0.374	0.163	7.82798e-20	8	PTPN14	2.29448
GRASP3	2.57777e-32	1.11335	0.215	0.095	7.73331e-29	8	GRASP	2.26316
LINC010892	4.69095e-41	1.04154	0.476	0.212	1.40728e-37	8	LINC01089	2.24528
PNPLA22	2.22543e-51	1.15522	0.442	0.2	6.67628e-48	8	PNPLA2	2.21
RABGAP1L3	4.0316e-42	0.342758	0.501	0.23	1.20948e-38	8	RABGAP1L	2.17826
CARMIL14	2.48564e-62	1.41855	0.827	0.38	7.45693e-59	8	CARMIL1	2.17632
AC018647.2	3.37408e-54	0.648081	0.442	0.206	1.01222e-50	8	AC018647.2	2.14563
AL133243.22	1.66315e-21	0.944049	0.354	0.166	4.98945e-18	8	AL133243.2	2.13253
AGER2	1.13711e-32	0.670387	0.453	0.216	3.41133e-29	8	AGER	2.09722
TBC1D22A1	1.79212e-25	3.41076	0.374	0.189	5.37635e-22	8	TBC1D22A	1.97884
CADM22	3.27785e-40	1.62164	0.595	0.305	9.83355e-37	8	CADM2	1.95082
CCDC802	2.29462e-16	0.383001	0.524	0.27	6.88385e-13	8	CCDC80	1.94074
RAMP13	1.43172e-33	1.08099	0.351	0.188	4.29516e-30	8	RAMP1	1.86702
AC004160.13	5.19441e-43	0.950242	0.405	0.228	1.55832e-39	8	AC004160.1	1.77632
MAP3K41	7.55747e-27	0.343825	0.323	0.183	2.26724e-23	8	MAP3K4	1.76503
AL136531.12	4.13658e-47	0.784125	0.19	0.108	1.24097e-43	8	AL136531.1	1.75926
WNT5B2	8.398e-15	1.11384	0.238	0.137	2.5194e-11	8	WNT5B	1.73723
AL445623.23	4.62765e-36	0.734832	0.445	0.257	1.3883e-32	8	AL445623.2	1.73152
SBNO21	1.15652e-23	0.310004	0.38	0.22	3.46955e-20	8	SBNO2	1.72727
AC005726.34	1.07287e-05	1.19454	0.326	0.192	0.032186	8	AC005726.3	1.69792
AL355336.11	7.29347e-29	0.271819	0.38	0.225	2.18804e-25	8	AL355336.1	1.68889
ZNF615	1.45209e-37	1.25462	0.337	0.2	4.35627e-34	8	ZNF615	1.685
ADAMTS102	1.29983e-37	1.35348	0.388	0.234	3.89948e-34	8	ADAMTS10	1.65812
GNG73	2.23277e-29	0.886924	0.354	0.214	6.69831e-26	8	GNG7	1.65421
AC078909.11	8.73261e-15	1.2735	0.312	0.189	2.61978e-11	8	AC078909.1	1.65079
LRAT3	9.49821e-12	1.04548	0.314	0.191	2.84946e-08	8	LRAT	1.64398
TLE62	5.6879e-53	0.275484	0.286	0.174	1.70637e-49	8	TLE6	1.64368
AC020656.11	1.33893e-42	0.890326	0.255	0.157	4.0168e-39	8	AC020656.1	1.6242
ZFP642	2.37457e-14	1.62359	0.428	0.264	7.12371e-11	8	ZFP64	1.62121
MT-CO12	3.11177e-44	0.5631	0.873	0.545	9.33531e-41	8	MT-CO1	1.60183
NUPR12	2.60446e-17	1.36435	0.195	0.122	7.81337e-14	8	NUPR1	1.59836
AC016773.11	6.64028e-09	0.848865	0.297	0.186	1.99208e-05	8	AC016773.1	1.59677
MT-CO22	7.65883e-45	0.633988	0.867	0.544	2.29765e-41	8	MT-CO2	1.59375
MT1E3	1.71344e-44	2.46548	0.314	0.198	5.14033e-41	8	MT1E	1.58586
SOX2-OT1	2.42861e-31	0.670246	0.212	0.134	7.28582e-28	8	SOX2-OT	1.58209
ENPP21	1.5638e-16	0.896442	0.459	0.291	4.69139e-13	8	ENPP2	1.57732
GFRA11	6.1553e-39	0.761713	0.337	0.216	1.84659e-35	8	GFRA1	1.56019
AC092171.41	1.35928e-23	0.440204	0.334	0.217	4.07785e-20	8	AC092171.4	1.53917
MT-ND42	1.56038e-36	0.544421	0.841	0.55	4.68115e-33	8	MT-ND4	1.52909
FAT33	1.89595e-20	2.6245	0.388	0.256	5.68786e-17	8	FAT3	1.51562
MGAT4C1	6.69394e-09	1.80267	0.297	0.196	2.00818e-05	8	MGAT4C	1.51531
ZFHX42	2.61303e-27	2.15543	0.346	0.231	7.83909e-24	8	ZFHX4	1.49784
MT-CO32	1.14189e-29	0.462165	0.83	0.555	3.42566e-26	8	MT-CO3	1.4955
AC009802.12	0.00285258	0.503207	0.173	0.117	1	8	AC009802.1	1.47863
MT-ND22	7.54192e-36	0.638959	0.807	0.546	2.26258e-32	8	MT-ND2	1.47802
MT-ND4L2	5.52701e-33	0.653602	0.793	0.54	1.6581e-29	8	MT-ND4L	1.46852
EIF4EBP34	1.77847e-29	1.37304	0.309	0.214	5.3354e-26	8	EIF4EBP3	1.44393
C18orf212	2.32678e-29	0.959622	0.218	0.151	6.98034e-26	8	C18orf21	1.44371
COL4A11	3.79566e-28	0.904146	0.266	0.185	1.1387e-24	8	COL4A1	1.43784
AC067930.82	2.19678e-18	0.288007	0.405	0.284	6.59035e-15	8	AC067930.8	1.42606
MALAT13	1.0151e-26	0.426975	0.824	0.579	3.04531e-23	8	MALAT1	1.42314
MDGA13	3.92914e-16	2.18714	0.397	0.279	1.17874e-12	8	MDGA1	1.42294
MT-ND12	3.93262e-22	0.474424	0.762	0.536	1.17978e-18	8	MT-ND1	1.42164
ZNF5771	4.01605e-17	0.617966	0.292	0.208	1.20482e-13	8	ZNF577	1.40385
GSDMB2	3.03591e-12	0.74814	0.3	0.214	9.10774e-09	8	GSDMB	1.40187
GPM6A3	1.19061e-14	0.555008	0.694	0.499	3.57182e-11	8	GPM6A	1.39078
CRYBG31	2.95433e-10	0.659866	0.439	0.316	8.863e-07	8	CRYBG3	1.38924
MT-ATP62	3.69251e-22	0.379863	0.756	0.545	1.10775e-18	8	MT-ATP6	1.38716
MTRNR2L122	2.08532e-13	0.285827	0.722	0.521	6.25595e-10	8	MTRNR2L12	1.3858
EFNA53	1.48564e-25	2.00831	0.3	0.217	4.45691e-22	8	EFNA5	1.38249
AL138820.12	1.72806e-20	0.557232	0.297	0.215	5.18419e-17	8	AL138820.1	1.3814
MT-ND32	1.97657e-20	0.421058	0.762	0.559	5.92971e-17	8	MT-ND3	1.36315
ACAP11	2.19662e-25	0.260171	0.125	0.093	6.58987e-22	8	ACAP1	1.34409
AC239809.32	2.91598e-22	1.14924	0.419	0.312	8.74794e-19	8	AC239809.3	1.34295
ARHGAP293	3.4289e-08	0.885485	0.263	0.196	0.000102867	8	ARHGAP29	1.34184
EIF2S3	1.02013e-39	0.502957	0.229	0.173	3.0604e-36	8	EIF2S3	1.3237
ITGA101	6.40555e-13	0.873101	0.195	0.148	1.92167e-09	8	ITGA10	1.31757
PDE7B1	1.34033e-16	1.49392	0.388	0.298	4.02098e-13	8	PDE7B	1.30201
UTRN2	1.67922e-19	2.54965	0.385	0.296	5.03765e-16	8	UTRN	1.30068
MT-CYB1	4.15836e-13	0.292897	0.705	0.545	1.24751e-09	8	MT-CYB	1.29358
AL354696.22	7.10608e-30	0.328386	0.187	0.145	2.13182e-26	8	AL354696.2	1.28966
ANO51	6.08775e-13	1.00688	0.218	0.171	1.82632e-09	8	ANO5	1.27485
CARD93	7.64099e-06	1.28512	0.136	0.108	0.022923	8	CARD9	1.25926
AC008972.22	2.94609e-11	1.23545	0.136	0.109	8.83828e-08	8	AC008972.2	1.24771
CALHM64	1.93899e-06	1.02508	0.105	0.085	0.00581698	8	CALHM6	1.23529
IGSF63	5.80017e-16	0.282109	0.13	0.107	1.74005e-12	8	IGSF6	1.21495
C1orf1622	1.05616e-26	0.411919	0.153	0.127	3.16848e-23	8	C1orf162	1.20472
ZNF5991	1.37359e-09	1.21727	0.244	0.205	4.12076e-06	8	ZNF599	1.19024
PON21	0.00674527	1.46202	0.19	0.16	1	8	PON2	1.1875
THSD12	2.1706e-12	0.258006	0.229	0.194	6.51181e-09	8	THSD1	1.18041
TAFA21	2.51184e-18	2.15108	0.269	0.229	7.53553e-15	8	TAFA2	1.17467
GPR1602	1.97654e-70	0.593306	0.122	0.104	5.92961e-67	8	GPR160	1.17308
AC244502.12	1.19956e-06	1.71359	0.224	0.191	0.00359867	8	AC244502.1	1.17277
CPNE82	0.000160206	1.57474	0.102	0.087	0.480617	8	CPNE8	1.17241
MYO1B2	4.42239e-19	0.736409	0.295	0.252	1.32672e-15	8	MYO1B	1.17063
NUTM2A-AS1	2.0024e-24	0.335718	0.235	0.202	6.00719e-21	8	NUTM2A-AS1	1.16337
NDUFA42	3.7525e-08	0.341149	0.547	0.472	0.000112575	8	NDUFA4	1.1589
NRXN13	9.74302e-20	0.486442	0.629	0.546	2.92291e-16	8	NRXN1	1.15201
ADGRL33	7.03316e-18	1.99259	0.297	0.258	2.10995e-14	8	ADGRL3	1.15116
SLC9A3R23	5.65498e-24	1.42282	0.249	0.217	1.69649e-20	8	SLC9A3R2	1.14747
ADAMTS92	4.80919e-47	0.891969	0.204	0.178	1.44276e-43	8	ADAMTS9	1.14607
LSP12	2.46018e-37	1.14279	0.108	0.095	7.38053e-34	8	LSP1	1.13684
EMP33	2.76894e-23	2.87492	0.108	0.095	8.30681e-20	8	EMP3	1.13684
CXorf40A2	1.62026e-20	1.29996	0.303	0.268	4.86079e-17	8	CXorf40A	1.1306
AL050309.11	0.00333081	0.883136	0.292	0.268	1	8	AL050309.1	1.08955
TPBG	4.52103e-16	1.28953	0.317	0.293	1.35631e-12	8	TPBG	1.08191
SLC9A13	9.60654e-06	0.815482	0.193	0.182	0.0288196	8	SLC9A1	1.06044
EREG2	1.27507e-12	2.35494	0.11	0.104	3.82522e-09	8	EREG	1.05769
SFXN52	0.00228247	1.64811	0.181	0.175	1	8	SFXN5	1.03429
LINC015042	2.72382e-07	0.558396	0.161	0.156	0.000817145	8	LINC01504	1.03205
ZNF452	1.35382e-05	0.326807	0.19	0.185	0.0406146	8	ZNF45	1.02703
NFKBIZ2	2.93675e-10	0.804678	0.122	0.119	8.81026e-07	8	NFKBIZ	1.02521
AC016590.12	2.76733e-08	1.17616	0.13	0.128	8.30198e-05	8	AC016590.1	1.01562
DYNC2H11	3.8349e-05	0.29971	0.164	0.162	0.115047	8	DYNC2H1	1.01235
NOVA12	5.60632e-06	0.253409	0.269	0.269	0.016819	8	NOVA1	1
CDHR33	0.00146147	0.413416	0.252	0.255	1	8	CDHR3	0.988235
FREM12	8.71366e-09	1.07983	0.218	0.225	2.6141e-05	8	FREM1	0.968889
ANAPC23	0.00272457	0.407721	0.184	0.19	1	8	ANAPC2	0.968421
CD442	1.21236e-40	0.712865	0.122	0.126	3.63707e-37	8	CD44	0.968254
PAPPA22	0.00392914	1.35692	0.295	0.306	1	8	PAPPA2	0.964052
TECTA2	3.35222e-22	0.350538	0.119	0.124	1.00567e-18	8	TECTA	0.959677
PRKY3	5.04956e-08	0.543057	0.215	0.228	0.000151487	8	PRKY	0.942982
AP003486.12	0.00151391	0.454426	0.173	0.186	1	8	AP003486.1	0.930108
ZNF804A	3.68317e-11	0.314827	0.363	0.394	1.10495e-07	8	ZNF804A	0.92132
SPOCK32	7.8252e-12	1.30407	0.218	0.237	2.34756e-08	8	SPOCK3	0.919831
MTERF32	1.8098e-15	1.58933	0.161	0.177	5.4294e-12	8	MTERF3	0.909605
MED181	5.94988e-07	0.530524	0.178	0.198	0.00178496	8	MED18	0.89899
AL450306.12	0.00286952	1.12894	0.133	0.149	1	8	AL450306.1	0.892617
TMEM1273	2.86146e-07	0.875674	0.178	0.2	0.000858437	8	TMEM127	0.89
DLEU1	6.94753e-06	2.08008	0.133	0.15	0.0208426	8	DLEU1	0.886667
SCN5A2	0.000209034	0.949694	0.142	0.161	0.627102	8	SCN5A	0.881988
OLIG13	2.07697e-10	2.1546	0.144	0.165	6.2309e-07	8	OLIG1	0.872727
PCLAF2	8.70235e-05	0.455098	0.241	0.282	0.261071	8	PCLAF	0.85461
EAF22	8.3585e-08	1.1049	0.19	0.223	0.000250755	8	EAF2	0.852018
UACA4	0.00466	0.905172	0.139	0.165	1	8	UACA	0.842424
AC010359.34	3.45738e-06	0.938687	0.159	0.19	0.0103721	8	AC010359.3	0.836842
GLRA23	1.47714e-12	0.798112	0.19	0.228	4.43143e-09	8	GLRA2	0.833333
IFITM31	0.00247862	1.01975	0.105	0.126	1	8	IFITM3	0.833333
ITM2A1	3.56911e-13	0.489685	0.127	0.153	1.07073e-09	8	ITM2A	0.830065
CLDND1	9.58357e-19	0.501863	0.156	0.191	2.87507e-15	8	CLDND1	0.816754
LRRD12	2.56691e-06	0.805021	0.119	0.148	0.00770073	8	LRRD1	0.804054
CACNB22	1.13119e-09	1.20252	0.204	0.255	3.39358e-06	8	CACNB2	0.8
HOPX2	4.70574e-13	1.32561	0.108	0.137	1.41172e-09	8	HOPX	0.788321
AC019257.12	1.09942e-05	1.07035	0.144	0.185	0.0329826	8	AC019257.1	0.778378
LINC014802	4.95058e-16	2.17668	0.153	0.197	1.48517e-12	8	LINC01480	0.77665
ARHGAP243	2.10258e-05	0.566488	0.198	0.256	0.0630775	8	ARHGAP24	0.773438
CPNE42	3.63389e-09	1.6406	0.164	0.215	1.09017e-05	8	CPNE4	0.762791
IRF2BPL2	5.65056e-16	0.672684	0.156	0.207	1.69517e-12	8	IRF2BPL	0.753623
C1S3	2.33825e-14	0.792814	0.142	0.191	7.01474e-11	8	C1S	0.743455
QKI1	1.91864e-17	0.576552	0.15	0.202	5.75593e-14	8	QKI	0.742574
PSMB93	3.0234e-07	1.46383	0.13	0.176	0.000907019	8	PSMB9	0.738636
DKK32	1.3744e-06	2.18984	0.136	0.186	0.0041232	8	DKK3	0.731183
AC110285.21	0.000342919	0.562846	0.198	0.274	1	8	AC110285.2	0.722628
ZNF200	0.00545396	0.319127	0.147	0.205	1	8	ZNF200	0.717073
PTPRB2	0.00134705	1.60402	0.193	0.27	1	8	PTPRB	0.714815
RHBDL12	2.9945e-14	1.56255	0.125	0.175	8.98349e-11	8	RHBDL1	0.714286
LENG91	1.46669e-35	1.43194	0.082	0.115	4.40007e-32	8	LENG9	0.713043
DPYD4	3.48791e-12	1.03072	0.139	0.196	1.04637e-08	8	DPYD	0.709184
RGS203	0.000712971	0.472996	0.13	0.184	1	8	RGS20	0.706522
CCNYL11	4.24384e-06	1.12761	0.147	0.214	0.0127315	8	CCNYL1	0.686916
WDR5B1	0.00105253	0.469473	0.127	0.186	1	8	WDR5B	0.682796
ALDOC4	8.59488e-09	1.13058	0.099	0.146	2.57846e-05	8	ALDOC	0.678082
AC027601.62	0.000390194	1.12336	0.144	0.214	1	8	AC027601.6	0.672897
MYD883	0.000115206	0.432573	0.127	0.189	0.345617	8	MYD88	0.671958
TTN2	4.96922e-29	1.50711	0.105	0.159	1.49077e-25	8	TTN	0.660377
PNRC13	3.49679e-07	0.297306	0.144	0.219	0.00104904	8	PNRC1	0.657534
TRIM36-IT12	3.02093e-14	1.83603	0.074	0.113	9.06278e-11	8	TRIM36-IT1	0.654867
CCDC88B1	2.03758e-11	0.938736	0.11	0.168	6.11273e-08	8	CCDC88B	0.654762
NCKAP52	6.14498e-12	0.33404	0.142	0.219	1.8435e-08	8	NCKAP5	0.648402
ANKS63	5.57763e-05	1.0347	0.119	0.186	0.167329	8	ANKS6	0.639785
NDC801	0.000331241	0.653871	0.238	0.372	0.993722	8	NDC80	0.639785
NDST22	0.00108157	1.51218	0.17	0.268	1	8	NDST2	0.634328
NFKBIA	0.00138861	0.52082	0.116	0.185	1	8	NFKBIA	0.627027
NLGN4Y1	3.93193e-07	0.764625	0.15	0.24	0.00117958	8	NLGN4Y	0.625
NRSN2-AS11	2.3454e-08	0.919565	0.093	0.15	7.0362e-05	8	NRSN2-AS1	0.62
LZTFL12	0.000432596	1.44187	0.116	0.188	1	8	LZTFL1	0.617021
TLR73	2.90153e-14	0.694842	0.088	0.144	8.7046e-11	8	TLR7	0.611111
PARP32	3.79352e-06	0.448651	0.096	0.159	0.0113806	8	PARP3	0.603774
AL031058.13	0.0028026	1.56323	0.062	0.104	1	8	AL031058.1	0.596154
SPDYE32	9.31056e-12	1.23465	0.076	0.132	2.79317e-08	8	SPDYE3	0.575758
AL512598.12	3.4337e-53	0.431617	0.113	0.197	1.03011e-49	8	AL512598.1	0.573604
THNSL12	2.30725e-08	0.830989	0.116	0.203	6.92175e-05	8	THNSL1	0.571429
AL592435.12	4.05263e-49	1.55482	0.105	0.184	1.21579e-45	8	AL592435.1	0.570652
CEBPB4	6.28439e-16	2.40583	0.059	0.104	1.88532e-12	8	CEBPB	0.567308
IGFBP32	3.46235e-07	1.75097	0.074	0.132	0.00103871	8	IGFBP3	0.560606
GOLGA6L93	7.11782e-21	1.1634	0.13	0.232	2.13535e-17	8	GOLGA6L9	0.560345
MKLN1-AS2	1.08857e-21	0.349327	0.099	0.181	3.26571e-18	8	MKLN1-AS	0.546961
TWNK2	0.000610118	0.650521	0.085	0.157	1	8	TWNK	0.541401
SART11	0.000752844	0.551946	0.099	0.183	1	8	SART1	0.540984
ERAP22	4.5928e-09	0.460754	0.093	0.173	1.37784e-05	8	ERAP2	0.537572
OAS13	4.06796e-48	1.53773	0.065	0.123	1.22039e-44	8	OAS1	0.528455
TBL1X2	2.65376e-20	0.494915	0.085	0.161	7.96128e-17	8	TBL1X	0.52795
NXPH43	0.00579488	1.56483	0.136	0.258	1	8	NXPH4	0.527132
ST20-AS12	4.90072e-19	1.26128	0.127	0.243	1.47022e-15	8	ST20-AS1	0.522634
AC006001.22	0.000236045	0.571303	0.062	0.12	0.708136	8	AC006001.2	0.516667
RAB4A2	2.00739e-07	1.80794	0.091	0.184	0.000602218	8	RAB4A	0.494565
DEPP11	1.49163e-16	1.25836	0.085	0.177	4.47489e-13	8	DEPP1	0.480226
RGS163	6.73117e-05	1.92974	0.113	0.238	0.201935	8	RGS16	0.47479
UBE2C2	3.52077e-08	0.39164	0.184	0.388	0.000105623	8	UBE2C	0.474227
ZNF2143	7.45826e-07	0.745994	0.099	0.215	0.00223748	8	ZNF214	0.460465
FAHD2B	0.000282766	0.723173	0.096	0.213	0.848299	8	FAHD2B	0.450704
LUCAT13	0.00268214	1.00177	0.045	0.101	1	8	LUCAT1	0.445545
ZNF5242	1.94124e-21	1.49874	0.076	0.178	5.82372e-18	8	ZNF524	0.426966
SEMA3C2	0.000294001	1.92462	0.074	0.181	0.882003	8	SEMA3C	0.40884
ECT22	0.000319559	0.921146	0.13	0.318	0.958676	8	ECT2	0.408805
DEDD	1.8862e-22	0.661783	0.076	0.186	5.65861e-19	8	DEDD	0.408602
RNPEPL11	3.00297e-10	0.285054	0.082	0.201	9.00892e-07	8	RNPEPL1	0.40796
C16orf702	2.11094e-05	0.787928	0.082	0.202	0.0633281	8	C16orf70	0.405941
CPM1	1.60844e-15	2.09569	0.054	0.136	4.82532e-12	8	CPM	0.397059
RRM22	2.43895e-13	0.926194	0.133	0.371	7.31686e-10	8	RRM2	0.358491
ZC3HC12	4.6404e-07	0.373001	0.071	0.2	0.00139212	8	ZC3HC1	0.355
ZFP36L2	0.00846087	1.82142	0.042	0.121	1	8	ZFP36L2	0.347107
TGFB12	3.14217e-08	1.56299	0.059	0.171	9.42652e-05	8	TGFB1	0.345029
CDKN3	3.72681e-05	1.04677	0.102	0.309	0.111804	8	CDKN3	0.330097
MYO1F1	3.14897e-05	0.800627	0.034	0.104	0.0944691	8	MYO1F	0.326923
LINC015352	1.61576e-06	0.548484	0.068	0.21	0.00484727	8	LINC01535	0.32381
ZSWIM8-AS12	3.35691e-13	0.604804	0.04	0.129	1.00707e-09	8	ZSWIM8-AS1	0.310078
ZNF3172	7.28144e-10	0.338258	0.062	0.2	2.18443e-06	8	ZNF317	0.31
SORBS33	0.000120556	0.829449	0.04	0.14	0.361669	8	SORBS3	0.285714
BAMBI3	3.23885e-07	1.54936	0.045	0.158	0.000971656	8	BAMBI	0.28481
NRIP32	2.38646e-58	0.30167	0.04	0.146	7.15937e-55	8	NRIP3	0.273973
CALCRL1	0.00606493	2.42956	0.028	0.112	1	8	CALCRL	0.25
HIST1H3B2	3.80724e-05	1.04438	0.074	0.309	0.114217	8	HIST1H3B	0.239482
PSTPIP2	1.83839e-13	1.15522	0.065	0.276	5.51517e-10	8	PSTPIP2	0.235507
MATN43	2.10202e-11	1.24716	0.045	0.205	6.30607e-08	8	MATN4	0.219512
LTC4S3	1.63718e-10	1.76414	0.02	0.105	4.91153e-07	8	LTC4S	0.190476
GAP432	0.00708167	1.58445	0.04	0.237	1	8	GAP43	0.168776
NRL2	2.64465e-181	0.673754	0.034	0.203	7.93395e-178	8	NRL	0.167488
AC004908.2	7.5016e-65	0.878453	0.02	0.12	2.25048e-61	8	AC004908.2	0.166667
MT1X1	0.000115941	1.89311	0.028	0.171	0.347822	8	MT1X	0.163743
DLGAP1-AS12	3.67795e-193	0.388593	0.025	0.196	1.10339e-189	8	DLGAP1-AS1	0.127551

## Sheet: Cluster 8 (initial state)
	p_val	avg_log2FC	pct.1	pct.2	p_val_adj	cluster	gene

## Sheet: Cluster 3 (terminal state)
	p_val	avg_log2FC	pct.1	pct.2	p_val_adj	cluster	gene
